# Supplementary material for: Genome-Wide Investigation of the Role of MicroRNAs in Desiccation Tolerance in the Resurrection Grass Tripogon loliiformis
Source: Plants (Basel). 2018 Aug 31;7(3):68. doi: 10.3390/plants7030068 (PMC6161015; doi:10.3390/plants7030068)
Supplement: Supplementary file 1 [file plants-07-00068-s001.zip]

Archive with 10 entries (9 files):
- supplementary_figures/
- supplementary_figures/Figure S1.tif
- supplementary_figures/Figure S2.png
- supplementary_figures/Figure S3.png
- supplementary_figures/Figure S4.png
- supplementary_figures/Figure S5.png
- supplementary_figures/supplementary_figures_caption.docx
- supplementary_figures/Table S1.xlsx
- supplementary_figures/Table S2.xlsx
- supplementary_figures/Table S3.xlsx
