# Supplementary material for: Genome-Wide Investigation of the Role of MicroRNAs in Desiccation Tolerance in the Resurrection Grass Tripogon loliiformis
Source: Plants (Basel). 2018 Aug 31;7(3):68. doi: 10.3390/plants7030068 (PMC6161015; doi:10.3390/plants7030068)
Supplement: Supplementary file 1 [file plants-07-00068-s001.zip › supplementary_figures/Table S1.xlsx]

## Sheet: List of Conserved miRNAs
miRNA Name	miRNA Isoforms	miRNA_sequence	Size	Type	Total reads
tlo-miR-1030	tlo-miR-1030d	UCUGCAUCUGCACCUGCACCA	21	5'	1
	tlo-miR-1030j	CCUGCAUCUGCACCUGCACCA	21	5'	1
tlo-miR-1032	tlo-miR-1032	AGGUGACUGCCUGGAAUUGGG	21	5'	14
tlo-miR-1082	tlo-miR-1082b	GUGUUGGCCUGCUGGCCGGCG	21	5'	1
tlo-miR-1088	tlo-miR-1088	CAGAAGAAAGAGAGCACGCAU	21	5'	1
	tlo-miR-1088	GCGUGCUCUUUUUCUUCUGUC	21	5'	1
	tlo-miR-1120b	UUCUUAUAUUGUGGGACAGAG	21	5'	1
tlo-miR-1122	tlo-miR-1122c	UCUAAUAUUAUGGGACGGAGG	21	5'	4
tlo-miR-1127	tlo-miR-1127	AACUACUCCCUCCGUCCGAUA	21	5'	1
	tlo-miR-1127b	ACAAGUAUUUCUGGACGGAGG	21	5'	3
tlo-miR-1128	tlo-miR-1128	UACUACUCCCUCCGUCCGAAA	21	5'	2
	tlo-miR-1128	UACUACUCCCUCCGUCCCAAA	21	5'	71
tlo-miR-1130	tlo-miR-1130	UCUGUAACUUAAUAUAAGACG	21	5'	1
	tlo-miR-1130b	UCUUAUAUUAUGGGACGGAGG	21	5'	7
tlo-miR-1133	tlo-miR-1133	CAUAUACUCCCUCCGUCCGAAA	22	5'	6
tlo-miR-1320	tlo-miR-1320	UGGAACGGAGGAAUUUUAUAG	21	5'	2
tlo-miR-1426	tlo-miR-1426	AGAAUCUUGAUGAUGAUUAAA	21	5'	4
tlo-miR-1432	tlo-miR-1432	UCAGGAGAGAUGACACCGACG	21	5'	1081
	tlo-miR-1432	AUCAGGAGAGAUGACACCGAC	21	5'	202
tlo-miR-1436	tlo-miR-1436	ACAUUAUGGGACGGAGGGAGU	21	5'	15
tlo-miR-1439	tlo-miR-1439	UUUUGGAACGGAGUGAGUAUU	21	5'	1
tlo-miR-1507	tlo-miR-1507	AGAGUUGUAUGGAACGAAAGAU	22	5'	1
	tlo-miR-1507a	UCUCAUUCCAUACAUCGUCUGA	22	5'	171
	tlo-miR-1507b	UCUCAUUCCAUACAUCGUCUG	21	5'	7
tlo-miR-1509	tlo-miR-1509a	UUAAUCAAGGAAAUCACGGUCG	22	5'	4
	tlo-miR-1509b	UUAAUCAAGGAAAUCACGGUU	21	5'	26439
tlo-miR-1511	tlo-miR-1511	AACCAGGCUCUGAUACCAUG	20	5'	3
tlo-miR-1514	tlo-miR-1514a	UUCAUUUUUAAAAUAGGCAUU	21	5'	4952
	tlo-miR-1514b	UUCAUUUUUAAAAUAGACAUU	21	5'	2
tlo-miR-156	tlo-miR-156	CUGACAGAAGAGAGUGAGCAC	21	5'	2490
	tlo-miR-156a	GCUCACUUCUCUCUCUGUCAGU	22	5'	1976
	tlo-miR-156a-j:w	UGACAGAAGAGAGUGAGCAC	20	5'	4994
	tlo-miR-156b	GCUCACUCUCUAUCUGUCAGC	21	5'	2718
	tlo-miR-156b	UGCUCACUCUCUAUCUGUCACC	22	5'	930
	tlo-miR-156c	GCUCACUUCUCUCUCUGUCAGC	22	5'	4616
	tlo-miR-156c	UUGACAGAAGAGAGAGAGCAC	21	5'	7066
	tlo-miR-156c_2	UGCUUACUCUCUAUCUGUCACC	22	5'	701
	tlo-miR-156d	GCUCACUCCUCUUUCUGUCAGC	22	5'	4929
	tlo-miR-156d:f:h:l	GCUCACUUCUCUUUCUGUCAGC	22	5'	31288
	tlo-miR-156e	UGACAGAAGAGAGCGAGCAC	20	5'	740
	tlo-miR-156e	UGAUAGAAGAGAGUGAGCAC	20	5'	5
	tlo-miR-156f	CUGACAGAAGAGAGUGAGCA	20	5'	132
	tlo-miR-156f	UUGACAGAAGAGAGAGAGCACA	22	5'	223
	tlo-miR-156f:b	GCUCACUCUCUAUCUGUCACC	21	5'	4840
	tlo-miR-156g	CGACAGAAGAGAGUGAGCAC	20	5'	152
	tlo-miR-156g	GCUCUCUAGACUUCUGUCAUC	21	5'	4351
	tlo-miR-156g:e	GCUUACUCUCUAUCUGUCACC	21	5'	11604
	tlo-miR-156h	GCUCACUGCUCUUUCUGUCAUC	22	5'	7542
	tlo-miR-156h_2	GCUCACUGCUCUUCCUGUCAUC	22	5'	586
	tlo-miR-156j	GCUCGCUCCUCUUUCUGUCAGC	22	5'	31356
	tlo-miR-156k:n:o	UUGACAGAAGAGAGUGAGCAC	21	5'	29611
	tlo-miR-156l	CGACAGAAGAGAGUGAGCAUA	21	5'	12
	tlo-miR-156l	UUGACAGAAGAUGGAGAGCAC	21	5'	1
	tlo-miR-156q:s	UGACAGAAGAGAGUGAGCACU	21	5'	320
	tlo-miR-156r	CUGACAGAAGAUAGAGAGCAU	21	5'	1
tlo-miR-157	tlo-miR-157a	GCUCUCUAGCCUUCUGUCAUCA	22	5'	1
	tlo-miR-157a:b:c:f	UUGACAGAAGAUAGAGAGCAC	21	5'	13682
	tlo-miR-157b	GCUCUCUAGCCUUCUGUCAUC	21	5'	8
	tlo-miR-157c	GCUCUCUAUACUUCUGUCACC	21	5'	58
	tlo-miR-157d	GCUCUCUAUGCUUCUGUCAUC	21	5'	5902
tlo-miR-158	tlo-miR-158a	UCCCAAAUGUAGACAAAGCA	20	5'	107
	tlo-miR-158b	CCCCAAAUGUAGACAAAGCA	20	5'	4
tlo-miR-159	tlo-miR-159	UUUGGACUGAAGGGAGCUCUA	21	5'	62
	tlo-miR-159:a:b	UUUGGAUUGAAGGGAGCUCUA	21	5'	323530
	tlo-miR-159_2	UUUGGUUUGAAGGGAGCUCUA	21	5'	28
	tlo-miR-159a:b	GAGCUCCUAUCAUUCCAAUGA	21	5'	19131
	tlo-miR-159a:b	UUUGGAUUGAAGGGAGCUCUG	21	5'	33017
	tlo-miR-159a_3	CUUGGAUUGAAGGGAGCUCU	20	5'	43
	tlo-miR-159b	UUUGGAUUGAAGGGAGCUCUC	21	5'	1130
	tlo-miR-159b_2	CUUGGAUUGAAGGGAGCUCCU	21	5'	4712
	tlo-miR-159b_3	UUUGGAUUGAAGGGAGCUCUU	21	5'	2657
	tlo-miR-159c	UUUGGAUUGAAGGGAGCUCCU	21	5'	508
	tlo-miR-159c:d	GAGCUCCCUUCGAUCCAAUCC	21	5'	70
	tlo-miR-159d	AUUGGAUUGAAGGGAGCUCCG	21	5'	7
	tlo-miR-159d	AGCUGCUUAGCUAUGGAUCCC	21	5'	1972
	tlo-miR-159e	AUUGGAUUGAAGGGAGCUCCU	21	5'	5
	tlo-miR-159e	UUUGGAUUGAAAGGAGCUCUU	21	5'	1
	tlo-miR-159f	GAGCUCCUCUCAUUCCAAUGA	21	5'	12
	tlo-miR-159f	CUUGGAUUGAAGGGAGCUCUA	21	5'	1558
	tlo-miR-159h:i	UUUGGAGUGAAGGGAGCUCUG	21	5'	7
tlo-miR-160	tlo-miR-160	GCCUGGCUCCCUGUAUGCCAU	21	5'	238
	tlo-miR-160a	GCGUGCAAGGGGCCAAGCAUG	21	5'	16
	tlo-miR-160a	GCGUAUGAGGAGCCAAGCAUA	21	5'	158
	tlo-miR-160a:b:g	GCGUGCAAGGAGCCAAGCAUG	21	5'	5142
	tlo-miR-160a-f	UGCCUGGCUCCCUGUAUGCCA	21	5'	157
	tlo-miR-160b	GCGUACAGAGUAGUCAAGCAUG	22	5'	5
	tlo-miR-160b:e:a	UGCCUGGCUCCCUGUAUGCC	20	5'	1101
	tlo-miR-160b:i	CGCCUGGCUCCCUGUAUGCCA	21	5'	28
	tlo-miR-160c	GCGUGCACGGAGCCAAGCAUA	21	5'	164
	tlo-miR-160c	GCGUACAAGGAGCCAAGCAUG	21	5'	2
	tlo-miR-160c:f:d	UGCCUGGCUCCCUGAAUGCCA	21	5'	73
	tlo-miR-160d	GCGUGCGAGGAGCCAAGCAUG	21	5'	1201
	tlo-miR-160e	GCGUGCGAGGUGCCAAGCAUG	21	5'	10078
	tlo-miR-160e	UGCCUGGCUCCCUGUAUGCCG	21	5'	23
	tlo-miR-160f	GCAUUGAGGGAGUCAUGCAGG	21	5'	104
tlo-miR-161	tlo-miR-161	UGAAAGUGACUACAUCGGGGU	21	5'	73
tlo-miR-162	tlo-miR-162	GGGCGCAGUGGUUUAUCGAUC	21	5'	149
	tlo-miR-162:a	UCGAUAAACCUCUGCAUCCA	20	5'	208
	tlo-miR-162:a:b	UCGAUAAACCUCUGCAUCCAG	21	5'	1832
	tlo-miR-162_2	UCGAUAAACCUCUGCAUCCGG	21	5'	22
	tlo-miR-162a	UCGAUAAACCUGUGCAUCCAG	21	5'	1
	tlo-miR-162a:b	GGAGGCAGCGGUUCAUCGAUC	21	5'	22
	tlo-miR-162b	UCGAUAAGCCUCUGCAUCCAG	21	5'	1
tlo-miR-164	tlo-miR-164a	CACGUGUUCUCCUUCUCCAUC	21	5'	589
	tlo-miR-164a	CAUGUGCCCUUCUUCUCCACC	21	5'	72
	tlo-miR-164b	AUGUGCCCAUCUUCUCCACC	20	5'	118
	tlo-miR-164b:c:a	UGGAGAAGCAGGGCACGUGCU	21	5'	3059
	tlo-miR-164b:c:d	UGGAGAAGCAGGGCACGUGC	20	5'	203
	tlo-miR-164b:f:a:d:e	UGGAGAAGCAGGGCACGUGCA	21	5'	7760
	tlo-miR-164c	UGGAGAAGCAGGGCACGUGCG	21	5'	8
	tlo-miR-164c:h	CAUGUGCCCUUCUUCUCCAUC	21	5'	380
	tlo-miR-164d	CACGUGGUCUCCUUCUCCAU	20	5'	2
	tlo-miR-164d	UGGAGAAGCAGGGCACAUGCU	21	5'	14
	tlo-miR-164d:e	UGGAGAAGGGGAGCACGUGCA	21	5'	1
	tlo-miR-164e	CAUGUGUCCGCCCUCUCCACC	21	5'	2
	tlo-miR-164f	CACGUGCGCUCCUUCUCCAAC	21	5'	83
	tlo-miR-164h	UGGAGAAGCAGGGCACGUGUG	21	5'	9
tlo-miR-165	tlo-miR-165a	GAAUGUUGUCUGGAUCGAGG	20	5'	5
	tlo-miR-165a:b	UCGGACCAGGCUUCAUCCCCC	21	5'	18
tlo-miR-166	tlo-miR-166	UCGGACCAGGCUUCAUUCCCCC	22	5'	54
	tlo-miR-166a	UCGGACCAGGCUUCAUUCCCGU	22	5'	89
	tlo-miR-166a:c-j	UCGGACCAGGCUUCAUUCCCC	21	5'	1262466
	tlo-miR-166a:e	GGAAUGUUGUCUGGUUCAAGG	21	5'	1770
	tlo-miR-166a-d:g:f:l	UCGGACCAGGCUUCAUUCCUC	21	5'	7501
	tlo-miR-166b	GGAAUGUUGUCUGGCUCGGGG	21	5'	2908
	tlo-miR-166b	UCGGACCAGGCUUCAUUCCUA	21	5'	944
	tlo-miR-166b	UCGGACCAGGCUUCAUUCCCUU	22	5'	17
	tlo-miR-166c	GGGAUGUUGUCUGGCUCGACA	21	5'	1
	tlo-miR-166c	GGAACGUUGGCUGGCUCGAGG	21	5'	1
	tlo-miR-166c:b:j	UCGGACCAGGCUUCAUUCCC	20	5'	1715
	tlo-miR-166d	UGAUGGGAAUGUUGUUUGGCU	21	5'	1
	tlo-miR-166d:g:l:a	GGAAUGUUGUCUGGCUCGAGG	21	5'	3299
	tlo-miR-166e	CUCGGACCAGGCUUCAUUCCC	21	5'	5
	tlo-miR-166e	UCGAACCAGGCUUCAUUCCCC	21	5'	401
	tlo-miR-166e:g:n	UCGGACCAGGCUUCAAUCCCU	21	5'	2360
	tlo-miR-166fb	UCUCGGACCAGGCUUCAUUCC	21	5'	10
	tlo-miR-166g	AAUGGAGGCUGAUCCAAGAUC	21	5'	2
	tlo-miR-166g	UGUGGUGAUCUCGGACCAGGC	21	5'	4
	tlo-miR-166h	GGAAUGACGUCCGGUCCGAAC	21	5'	7
	tlo-miR-166h:j	GGAAUGUUGUUUGGCUCGAGG	21	5'	393
	tlo-miR-166h:m	GGAAUGUUGGCUGGCUCGAGG	21	5'	248
	tlo-miR-166i	UCGGACCAGGCUUCAUUCUC	20	5'	1489
	tlo-miR-166i_2	UUGGACCAGGCUUCAUUCCCC	21	5'	435
	tlo-miR-166i_3	UCGGAUCAGGCUUCAUUCCUC	21	5'	107
	tlo-miR-166j	UCGGACCAGGCUUCAUUCCCG	21	5'	22
	tlo-miR-166j:k:l	UCCGGACCAGGCUUCAUUCCC	21	5'	596
	tlo-miR-166k	GGAUUGUUGUCUGGCUCGGGG	21	5'	9
	tlo-miR-166k	GGUUUGUUGUCUGGCUCGAGG	21	5'	1
	tlo-miR-166k:c	UCGGACCAGGCUUCAUUCCU	20	5'	55
	tlo-miR-166l	GGAUUGUUGUCUGGUUCAAGG	21	5'	48
	tlo-miR-166m	CGGACCAGGCUUCAUUCCCC	20	5'	46
	tlo-miR-166m:d	UCGGACCAGGCUUCAUUCCCU	21	5'	591
	tlo-miR-166n	GGAUUGUUGUCUGGCUCGGUG	21	5'	436
	tlo-miR-166p	UCGGACCAGGCUCCAUUCCUU	21	5'	2
	tlo-miR-166q:f:j:c	UCGGACCAGGCUUCAUUCCUU	21	5'	5456
	tlo-miR-166u	UCUCGGACCAGGCUUCAUUC	20	5'	7
tlo-miR-167	tlo-miR-167	GGAAGCUGCCAGCAUGAUCCU	21	5'	16
	tlo-miR-167	AGAUCAUGUGGCAGUUUCACC	21	5'	93
	tlo-miR-167a	UGAAGCUGCCAGCAUGAUCUC	21	5'	351
	tlo-miR-167a:b	UGAAGCUGCCAGCAUGAUCUAA	22	5'	200
	tlo-miR-167a:b:i:d:e	UGAAGCUGCCAGCAUGAUCUA	21	5'	2459
	tlo-miR-167a_2	AUCAUGCAUGACAGCCUCAUUU	22	5'	22
	tlo-miR-167b	GAUCAUGUUGGAGCUUCACC	20	5'	282
	tlo-miR-167b-g	UGAAGCUGCCAGCAUGAUCUGA	22	5'	177782
	tlo-miR-167b-j	UGAAGCUGCCAGCAUGAUCUG	21	5'	28894
	tlo-miR-167c	UGAAGCUGCCAGCAUGAUCUGC	22	5'	630
	tlo-miR-167d	GAUCAUGCUGUGCAGUUUCAUC	22	5'	2745
	tlo-miR-167d	UGAAGCUGCCAGCAUGAUCUGG	22	5'	6786
	tlo-miR-167d:h:i:j	UGAAGCUGCCAGCAUGAUCUUA	22	5'	2371
	tlo-miR-167e	AGGUCAUGCUGGAGUUUCAUC	21	5'	8
	tlo-miR-167e:f:b:h	UGAAGCUGCCAGCAUGAUCUU	21	5'	1512
	tlo-miR-167f	GAUCGUGCUGCGCAGUUUCACC	22	5'	440
	tlo-miR-167g	GGUCAUGCUGUAGUUUCAUC	20	5'	18
	tlo-miR-167h	AGGUCAUGCUGUAGUUUCAUC	21	5'	3083
	tlo-miR-167j	GAUCAUGUGGCAGUUUCAUU	20	5'	17
	tlo-miR-167k	UGAAGCUGCCAGCCUGAUCUUA	22	5'	11
tlo-miR-168	tlo-miR-168	CCCGCCUUGCACCAAGUGAAU	21	5'	496780
	tlo-miR-168:a	UCGCUUGGUGCAGAUCGGGAC	21	5'	20361
	tlo-miR-168_2	UCGCUUGGUGCAGGUCGGGA	20	5'	1393
	tlo-miR-168a	CCCGCCUUGCACCAAGUGAA	20	5'	53114
	tlo-miR-168a:b	UCGCUUGGUGCAGGUCGGGAA	21	5'	42811
	tlo-miR-168a:b_2	CCCGCCUUGCAUCAACUGAAU	21	5'	9312
	tlo-miR-168b	CCCGCCUUGCAUCAAGUGAA	20	5'	215
tlo-miR-169	tlo-miR-169	CAGCCAAGGAUGACUUGCCUA	21	5'	60
	tlo-miR-169a	GGCAAGUUGUCCUUGGCUAC	20	5'	2028
	tlo-miR-169a-d:f:i-k:p:g	CAGCCAAGGAUGACUUGCCGA	21	5'	11943
	tlo-miR-169b	UAGCCAAGGAUGACUUGCUAC	21	5'	17
	tlo-miR-169bcekrfhq	CAGCCAAGGAUGACUUGCCGG	21	5'	7585
	tlo-miR-169c	GGCAAGUCUGUCCUUGGCUACA	22	5'	1213
	tlo-miR-169c	CAGCCAAGGGUGAUUUGCCGG	21	5'	212
	tlo-miR-169c-h:m:n	UAGCCAAGGAUGACUUGCCUA	21	5'	9
	tlo-miR-169d:e	GGCAGGUCAUCCUUCGGCUAUA	22	5'	28
	tlo-miR-169d:e:f:g	UGAGCCAAGGAUGACUUGCCG	21	5'	2
	tlo-miR-169e_2	AGCCAAGGAUGACUUGCCGG	20	5'	12
	tlo-miR-169f	AAGCCAAGGAUGACUUGCCUA	21	5'	123
	tlo-miR-169f:g:l	UAGCCAAGGAUGACUUGCCUG	21	5'	4
	tlo-miR-169i	CCAGCCAAGAAUGGCUUGCCUA	22	5'	2
	tlo-miR-169j	UAGCCAAGAAUGACUUGCCGG	21	5'	1
	tlo-miR-169j	UGAGCCAGGAUGACUUGCCGG	21	5'	6
	tlo-miR-169k	UAGCCAAGGAUGAUUUGCCUGU	22	5'	65
	tlo-miR-169l	GAGCCAAGGAUGACUUGCCGU	21	5'	2
	tlo-miR-169l	CGGGCAAGUUGUUUUUGGCUAC	22	5'	17
	tlo-miR-169m	UAGCCAAGGAUGACUUGCCG	20	5'	17
	tlo-miR-169n:o:i	UAGCCAAGAAUGACUUGCCUA	21	5'	44
	tlo-miR-169o	UAGCCAAGGAUGAUUUGCCUG	21	5'	10
	tlo-miR-169p	UAGCCAAGGACAAACUUGCCGG	22	5'	20
	tlo-miR-169p:q	UAGCCAAGAAUGGCUUGCCUA	21	5'	14087
	tlo-miR-169r	GGCAAGUUGUCCUUGGCUACA	21	5'	1589
	tlo-miR-169s	UCAGCCAAGGAUGACUUGCCG	21	5'	1
	tlo-miR-169t	UAGCCAAGGAUGACUUGCCUU	21	5'	14
	tlo-miR-169u	CAGCCAAGGAUGACUUGCCGU	21	5'	105
	tlo-miR-169x	UAGCCAAGGAUGACUUGCUCG	21	5'	8
	tlo-miR-169y	UAGCGAAGGAUGACUUGCCUA	21	5'	2
tlo-miR-170	tlo-miR-170	UGAUUGAGCCGUGUCAAUAUC	21	5'	3
	tlo-miR-170:a:j	UAUUGGCCUGGUUCACUCAGA	21	5'	175
tlo-miR-171	tlo-miR-171	UUGAGCCGCGUCAAUAUCUCC	21	5'	9415
	tlo-miR-171a	UGAUUGAGCCGCGCCAAUAUC	21	5'	18
	tlo-miR-171a	UUGAGCCGUGCCAAUAUCACU	21	5'	24
	tlo-miR-171b	GAUAUUGGCGCGGUUCAAUC	20	5'	3391
	tlo-miR-171b	UGAUUGAGCCGCGUCAAUAUC	21	5'	95
	tlo-miR-171b:d:i	UGAUUGAGCCGUGCCAAUAUC	21	5'	13
	tlo-miR-171b:e	UUGAGCCGCGUCAAUAUCUCU	21	5'	3
	tlo-miR-171c	CGGUAUUGGUGCGGUUCAAUC	21	5'	91
	tlo-miR-171c	AGAUAUUGGUGCGGUUCAAUC	21	5'	21
	tlo-miR-171d	UGUUGGCCCGGCUCACUCAGA	21	5'	28
	tlo-miR-171e	UGUUGGCUCGGCUCACUCAGA	21	5'	129
	tlo-miR-171e:d	CGAUGUUGGUGAGGUUCAAUC	21	5'	92
	tlo-miR-171f	UGUUGGCAUGGUUCAAUCAAA	21	5'	227
	tlo-miR-171f	UGAGCCGAACCAAUAUCACCC	21	5'	2
	tlo-miR-171f:b:i:d	UUGAGCCGUGCCAAUAUCACG	21	5'	826
	tlo-miR-171f:c:o:q	UUGAGCCGUGCCAAUAUCACA	21	5'	394
	tlo-miR-171h	GGAUUGAGCCGCGUCAAUAUC	21	5'	1
	tlo-miR-171h:g	CGAGCCGAAUCAAUAUCACUC	21	5'	47
	tlo-miR-171i	UUGAGCCGUUCCAAUAUCACA	21	5'	1
	tlo-miR-171k:b:j	UUGAGCCGCGCCAAUAUCACU	21	5'	630
	tlo-miR-171n	UAUUGGUGAGGUUCAAUCCGA	21	5'	2
	tlo-miR-171n:p	UUGAGCCGCGUCAAUAUCUUA	21	5'	37
	tlo-miR-171o	AGAUAUUGGUACGGUUCAAUC	21	5'	68
tlo-miR-172	tlo-miR-172a	GCGGCACCAUCAAGAUUCACA	21	5'	291
	tlo-miR-172a:b:f:i	AGAAUCUUGAUGAUGCUGCAU	21	5'	28322
	tlo-miR-172b	GGAAUCUUGAUGAUGCUGCA	20	5'	21
	tlo-miR-172b	GUAGCAUCAUCAAGAUUCAC	20	5'	38
	tlo-miR-172b:e	GGAAUCUUGAUGAUGCUGCAU	21	5'	510
	tlo-miR-172c	GUAGCAUCAUCAAGAUUCACA	21	5'	52
	tlo-miR-172c:a:d	AGAAUCUUGAUGAUGCUGCA	20	5'	2
	tlo-miR-172c:d:e	AGAAUCUUGAUGAUGCUGCAG	21	5'	12
	tlo-miR-172d	AGAAUCCUGAUGAUGCUGCAG	21	5'	1
	tlo-miR-172e	GCAACAUCAUCAAGAUUCACA	21	5'	30
	tlo-miR-172f	AGAAUCCUGAUGAUGCUGCAC	21	5'	49
	tlo-miR-172h:i:j	GCAGCAGCAUCAAGAUUCACA	21	5'	11
	tlo-miR-172j	GCAGCAUCAUCAAGAUUCCCA	21	5'	18
	tlo-miR-172k	UGAAUCUUGAUGAUGCUGCAU	21	5'	143
tlo-miR-173	tlo-miR-173	UGAUUCUCUGUGUAAGCGAAA	21	5'	23
tlo-miR-1846	tlo-miR-1846a:b	UGACCCCGUUCUCCUCGCCGG	21	5'	1
	tlo-miR-1846d	UCCCACCGAGCAGCCGGAUCUC	22	5'	1
tlo-miR-1848	tlo-miR-1848	CCUCGCCGGCGCGCGCGUGCA	21	5'	5
tlo-miR-1863	tlo-miR-1863	AGCUCUGAUACCAUGUUAGAUU	22	5'	2
tlo-miR-1886	tlo-miR-1886	UGAGAGAAGUGAGAUGAAAUC	21	5'	3
tlo-miR-1888	tlo-miR-1888a	UAAGUUAAGAUUUGUGAAGAA	21	5'	2
	tlo-miR-1888b	UUAGGCUAAGAUUUGUGAAGA	21	5'	1
tlo-miR-2090	tlo-miR-2090	AACUCUGAUUCUAGAAUUUUUG	22	5'	1
tlo-miR-2091	tlo-miR-2091	UCAACCGAGCCGAGGAGGAGG	21	5'	2
tlo-miR-2092	tlo-miR-2092	ACCAGCAUUCCAUUGGCAGAGG	22	5'	1
tlo-miR-2111	tlo-miR-2111	GUCCUUAGGAUGCAGAUUACC	21	5'	65
	tlo-miR-2111a	AGCCUUGGAAUGCAGAUUAUC	21	5'	3
	tlo-miR-2111a-f:h-k:m	UAAUCUGCAUCCUGAGGUUUA	21	5'	808
	tlo-miR-2111b	AUCCUCGGGAUACAGUUUACC	21	5'	21
	tlo-miR-2111d	AUCCUUAGAAUGCAGAUUAUC	21	5'	63
	tlo-miR-2111l	AUCCUUGGAAUGCAGAUUAUC	21	5'	1100
tlo-miR-2112	tlo-miR-2112	CGCAAAUGCGGAUAUCAAUGU	21	5'	1
tlo-miR-2118	tlo-miR-2118	UUCCUGAUGCCUCCCAUGCCUA	22	5'	11
	tlo-miR-2118	UUACCGAUUCCACCCAUUCCUA	22	5'	15510
	tlo-miR-2118a	UUUCCGAUGCCUCCCAUUCCUA	22	5'	16
	tlo-miR-2118a:b	GGAGAUGGGAGGGUCGGUAAAG	22	5'	698
	tlo-miR-2118b	UUCCCGAUGCCUCCCAUUCCUA	22	5'	1
	tlo-miR-2118c:q	UUCCCGAUGCCUCCUAUUCCUA	22	5'	9
	tlo-miR-2118e	UUCCUGAUGUCUCCCAUUCCUA	22	5'	2
	tlo-miR-2118g	UUCCUGAUGCCUCCUAUUCCUA	22	5'	20
	tlo-miR-2118i	UUCCUAGUGCCUCCCAUUCCUA	22	5'	5
	tlo-miR-2118m:b	UUCCUGAUGCCUCCCAUUCCUA	22	5'	53
	tlo-miR-2118p	UUCCCGAUGCCUCCCAUGCCUA	22	5'	3
tlo-miR-2119	tlo-miR-2119	UCAAAGGGAGGUGUGGAGUAG	21	5'	2
tlo-miR-2199	tlo-miR-2199	UGAUACACUAGCACGGAUCAC	21	5'	826
tlo-miR-2218	tlo-miR-2218	UUGCCGAUUCCACCCAUUCCUA	22	5'	4
tlo-miR-2275	tlo-miR-2275a	UUUGGUUUCCUCCAAUGUCUCA	22	5'	1
	tlo-miR-2275a:b	UUUGGUUUCCUCCAAUAUCUCA	22	5'	1
	tlo-miR-2275c	AGGAUUAGAGGGACUUGAACC	21	5'	1
	tlo-miR-2275d	AGAGUUGGAGGAAAGAAAACU	21	5'	2
tlo-miR-2586	tlo-miR-2586b	CGGUGUCGUAUCGGUGUUGGAC	22	5'	31
tlo-miR-2611	tlo-miR-2611	UAUUUGUCAGUGUUUGAUGAA	21	5'	2
tlo-miR-2661	tlo-miR-2661	UAGGUUUGAGAAAAUGGGCAG	21	5'	5
tlo-miR-2673	tlo-miR-2673a:b	CCUCUUCCUCUUCCUCUUCCAC	22	5'	3
tlo-miR-2873	tlo-miR-2873c	CAAAUGAAGUUGAGUUUGGAC	21	5'	7
tlo-miR-2923	tlo-miR-2923	AGACAAAAAUAUAAAUAACAAA	22	5'	1
tlo-miR-2934	tlo-miR-2934	CAUCCAAGGUGUUUGUAGAAA	21	5'	1
tlo-miR-2938	tlo-miR-2938	GAUCUUUUGAGAGGGUUCCAG	21	5'	1
tlo-miR-319	tlo-miR-319	ACUGGAUGACGCGGGAGCUAA	21	5'	14
	tlo-miR-319	UUUGGACUGAAGGGAGCUCCU	21	5'	402
	tlo-miR-319:a:b:c	UUGGACUGAAGGGAGCUCCC	20	5'	13924
	tlo-miR-319a	AGAGCUUCCUUGAGUCCAUUC	21	5'	16
	tlo-miR-319a	AGAGCUUCCUUCAGUCCACUC	21	5'	255
	tlo-miR-319a:b	UUGGACUGAAGGGUGCUCCC	20	5'	181
	tlo-miR-319a-d:f:h	UUGGACUGAAGGGAGCUCCCU	21	5'	21600
	tlo-miR-319b	UUGGACUGAAGGGUGCUCCCU	21	5'	2567
	tlo-miR-319b:d	AGAGCGUCCUUCAGUCCACUC	21	5'	92
	tlo-miR-319c	UUGGACUGAAAGGAGCUCCU	20	5'	1
	tlo-miR-319c	UUGGACUGAAGGGAGCUCCCA	21	5'	31
	tlo-miR-319c:d	UUGGACUGAAGGGAGCUCCUU	21	5'	20
	tlo-miR-319c:e	CUUGGACUGAAGGGAGCUCCC	21	5'	8569
	tlo-miR-319d:o	UGGACUGAAGGGGAGCUCCUUC	22	5'	1493
	tlo-miR-319f	UUGGACUGAAGGGGCCUCUU	20	5'	1033
	tlo-miR-319g:l	UUGGACUGAAGGGAGCUCCUUC	22	5'	265
	tlo-miR-319h	CUUGGACUGAAGGGAGCUCCU	21	5'	27
	tlo-miR-319p	UUUUGGACUGAAGGGAGCUCC	21	5'	82
	tlo-miR-319q	UGGACUGAAGGGAGCUCCUUC	21	5'	2
tlo-miR-3441	tlo-miR-3441	CGAAGAAAAUGAAGUCGUUUU	21	5'	1
tlo-miR-3444	tlo-miR-3444a	UUGGGAGCUCGAUGAGAUCGA	21	5'	1
tlo-miR-3627	tlo-miR-3627b	UGUCGCAGGAGAGAUGGCGCUA	22	5'	13
tlo-miR-3630	tlo-miR-3630	UGUGGGAAUCUCUCUGAUGCUU	22	5'	192
	tlo-miR-3630	UUUGGGAAUCUCUCUGAUGCAC	22	5'	1
tlo-miR-3633	tlo-miR-3633a	GGAAUGGAUGGUUAGGAGAG	20	5'	1
	tlo-miR-3633b	GGAAUGGGUGGCUGGGAUCUA	21	5'	2
tlo-miR-3704	tlo-miR-3704	GGUCUAGGUGGAGUUGGAAAAA	22	5'	1
tlo-miR-3711	tlo-miR-3711	UGGCGCUAGAAGGAGGGCCU	20	5'	5
tlo-miR-390	tlo-miR-390	CGCUAUCUAUCCUGAGCUCC	20	5'	2430
	tlo-miR-390:a:b	AAGCUCAGGAGGGAUAGCGCC	21	5'	2677
	tlo-miR-390a	CGCUAUCCAUCCUGAGUUUCA	21	5'	3
	tlo-miR-390a:b	CGCUAUCUAUCCUGAGCUCCA	21	5'	346
	tlo-miR-390a:c	CGCUAUCCAUCCUGAGUUUC	20	5'	24
	tlo-miR-390b	CGCUAUCCAUCCUGAGUUCC	20	5'	2
	tlo-miR-390c	GAGCUCAGGAGGGAUAGCGCC	21	5'	2
	tlo-miR-390d	CGCUAUCCAUCCUGAGUUUUA	21	5'	164
	tlo-miR-390e	AGCUCAGGAGGGAUAGCGCC	20	5'	57
tlo-miR-391	tlo-miR-391	ACGGUAUCUCUCCUACGUAGC	21	5'	29
	tlo-miR-391	UACGCAGGAGAGAUGACGCCG	21	5'	1
tlo-miR-393	tlo-miR-393	CAGUGCAAUCCCUUUGGAAUU	21	5'	508
	tlo-miR-393	UUCCAAAGGGAUCGCAUUGAU	21	5'	1
	tlo-miR-393:b	UCCAAAGGGAUCGCAUUGAUCC	22	5'	289
tlo-miR-3932	tlo-miR-3932a:b	AACUUUGUGAUGACAACGAAG	21	5'	2
	tlo-miR-393a	AUCAUGCUAUCUCUUUGGAUU	21	5'	268
	tlo-miR-393a	CAUCCAAAGGGAUCGCAUUGA	21	5'	9
	tlo-miR-393a:b	UCCAAAGGGAUCGCAUUGAUC	21	5'	3865
	tlo-miR-393b	AUCAUGCGAUCUCUUUGGAUU	21	5'	3073
	tlo-miR-393b	UCAGUGCAAUCCCUUUGGAAU	21	5'	4
	tlo-miR-393b:a:c:d	UCCAAAGGGAUCGCAUUGAUCU	22	5'	7395
	tlo-miR-393c	AUCAUGCUAUCCCUUUGGAUU	21	5'	1
	tlo-miR-393h:i:j:k	UUCCAAAGGGAUCGCAUUGAUC	22	5'	138
tlo-miR-394	tlo-miR-394	AGGUGGGCAUACUGCCAAUGG	21	5'	109
	tlo-miR-394:a:b	UUGGCAUUCUGUCCACCUCC	20	5'	2188
	tlo-miR-394b	AGGUGGGCAUACUGCCAAUAG	21	5'	3
	tlo-miR-394c	UUGGCAUUCUGUCCACCUCCAU	22	5'	6
tlo-miR-3951	tlo-miR-3951	UAGAUAAAGAUGAGAGAAAAA	21	5'	1
tlo-miR-395	tlo-miR-395a	CUGAAGUGUUUGGGGGAACUCC	22	5'	9
	tlo-miR-395a:f	GUUCCCUUCAAGCACUUCAGG	21	5'	15
	tlo-miR-395a-d:e:g:h:i:j	GUGAAGUGUUUGGGGGAACUC	21	5'	291
	tlo-miR-395b	UGAAGUGUUUGGGGGAACUC	20	5'	61
	tlo-miR-395c	GUUCCCUGCAAACACUUCACCA	22	5'	66
	tlo-miR-395d	AGUUCCCUUCAAGCACUUUACG	22	5'	5
	tlo-miR-395e	GUUCUCCUCAAAUCACUUCAGU	22	5'	1
	tlo-miR-395e:h:j:p	GUUCCCUUCAAGCACUUCACAU	22	5'	74
	tlo-miR-395f	AUGAAGUGUUUGGGGGAACUC	21	5'	4
	tlo-miR-395g	UUGAAGUGUUUGGGGGAACUC	21	5'	21
	tlo-miR-395h	AUGAAGUGUUUGGGGGAACUU	21	5'	2
	tlo-miR-395j	GUUUCCCGCAAGCACUUCACG	21	5'	2
	tlo-miR-395k	GUUUCCUUCAAGCACUUCACAU	22	5'	9
	tlo-miR-395k	GUGAAGUGUUUGGAGGAACUC	21	5'	1
	tlo-miR-395l	GUUCCUUCCAAACACUUCACCA	22	5'	676
	tlo-miR-395m	GUUCCUUUCAAACACUUCACAU	22	5'	2
	tlo-miR-395n	GUUCUCUACAAGCACUUCACGA	22	5'	28
	tlo-miR-395o	GUUCUCUUCAAGCACUUCACGA	22	5'	6
	tlo-miR-395p	GUUUCCUGCAAGCACUUCACG	21	5'	161
	tlo-miR-395u	GUGAAGCGUUUGGGGGAAAUC	21	5'	1
	tlo-miR-395w	GUGAAGUGUUUGGGGGAUUCUC	22	5'	1
tlo-miR-396	tlo-miR-396	UCCCACGGCUUUCUUGAACUU	21	5'	1
	tlo-miR-396	UUCCACGGCUUUCUUGAACC	20	5'	1
	tlo-miR-396:b:a	UUCCACAGCUUUCUUGAACUG	21	5'	367
	tlo-miR-396:b:c:a:e	UUCCACAGCUUUCUUGAACUU	21	5'	3255
	tlo-miR-396a	GUUCAAGAAAGUCCUUGGAAA	21	5'	115
	tlo-miR-396a	UUCAAUAAAGCUGUGGGAAG	20	5'	119
	tlo-miR-396a	GUUCAAUAAAGCUGUGGGAAG	21	5'	1075
	tlo-miR-396a:b	GUUCAAUAAAGCUGUGGGAA	20	5'	48
	tlo-miR-396a_1	GCUCAAGAAAGCUGUGGGAGA	21	5'	588
	tlo-miR-396a-d	GUUCAAUAAAGCUGUGGGAAA	21	5'	9
	tlo-miR-396b	GUUCAAGAAAGCCCAUGGAAA	21	5'	663
	tlo-miR-396b:c	UUCCACGGCUUUCUUGAACUU	21	5'	11
	tlo-miR-396c	AUUCAAGAAGGUCGUGGAAAA	21	5'	1
	tlo-miR-396c:f	GGUCAAGAAAGCUGUGGGAAG	21	5'	481
	tlo-miR-396d	CUCCACAGGCUUUCUUGAACUG	22	5'	2147
	tlo-miR-396e	UUCCACAGGCUUUCUUGAACUG	22	5'	1926
	tlo-miR-396e:a:b	UCCACAGGCUUUCUUGAACUG	21	5'	41412
	tlo-miR-396f	UCUCCACAGGCUUUCUUGAACU	22	5'	420
	tlo-miR-396g	UUCUUGAACUUCUUAUGCAUC	21	5'	1
	tlo-miR-396g:h	UCCCACAGCUUUAUUGAACUG	21	5'	1
	tlo-miR-396g:h:d	UCCACAGGCUUUCUUGAACGG	21	5'	11730
	tlo-miR-396h	UCCACAGCUUUCUUGAACUG	20	5'	9
tlo-miR-397	tlo-miR-397	UCACCGGCGCUGCACUCAAUU	21	5'	1
	tlo-miR-397:a	UCAUUGAGUGCAGCGUUGAUG	21	5'	200
	tlo-miR-397b	AUUGAGUGCAGCGUUGAUGAA	21	5'	1
	tlo-miR-397b	UAUUGACGCUGCACUCAAUCA	21	5'	19
tlo-miR-3979	tlo-miR-3979	UCUCUCUCUCCCUUGAAGGC	20	5'	19
tlo-miR-398	tlo-miR-398	UGUGUUCCCAGGUCGCCCCUG	21	5'	1
	tlo-miR-398:b	UGUGUUCUCAGGUCGCCCCCG	21	5'	3446
	tlo-miR-398a	GGGGCGAACUGAGAACACAUG	21	5'	1464
	tlo-miR-398a	UAUGUUCUCAGGUCGCCCCUG	21	5'	1
	tlo-miR-398a:b	UGUGUUCUCAGGUCACCCCUU	21	5'	36
	tlo-miR-398b	GGGGCGGACUGGGAACACAUG	21	5'	2
	tlo-miR-398b	UUGUGUUCUCAGGUCACCCCU	21	5'	81
	tlo-miR-398b:a	UGUGUUCUCAGGUCGCCCCUG	21	5'	39
	tlo-miR-398b:c	AGGGUUGAUAUGAGAACACAC	21	5'	105
	tlo-miR-398f	GGGUCGAACUGAGAACACAUG	21	5'	1
	tlo-miR-398f	GGUGUUCUCAGGUCGCCCCUG	21	5'	1
tlo-miR-3980	tlo-miR-3980a:b	CUGGCCGAGGCCGUCGAUUCU	21	5'	1
tlo-miR-399	tlo-miR-399	UGCCAAAGGAGAUUUGCCCCG	21	5'	7
	tlo-miR-399a:c:e	UGCCAAAGGAGAAUUGCCCUG	21	5'	22
	tlo-miR-399a:c:h:i	UGCCAAAGGAGAUUUGCCCUG	21	5'	82
	tlo-miR-399b	GUGCAGCUCUCCUCUGGCAUG	21	5'	6
	tlo-miR-399b	UGCCAAAGGAGAGCUGUCCUG	21	5'	6
	tlo-miR-399b:d:i:a	UGCCAAAGGAGAGUUGCCCUG	21	5'	59
	tlo-miR-399b:o	UGCCAAAGGAGAGCUGCCCUG	21	5'	321
	tlo-miR-399c	UGCCAAAGGAGAUUUGUCCGG	21	5'	1
	tlo-miR-399d	UGCCAAAGGAGAUUUGCCCGG	21	5'	1
	tlo-miR-399d:m:n	UGCCAAAGGAGAGCUGCCCUA	21	5'	29
	tlo-miR-399e	GGGCUUCUCUUUCUUGGCAGG	21	5'	38
	tlo-miR-399f	GGGCAAGAUCACCAUUGGCAGA	22	5'	3
	tlo-miR-399g	UGCCAAAGGAAAUUUGCCCCG	21	5'	12
	tlo-miR-399j	AGGCAGCUCUCCUCUGGCAGG	21	5'	175
	tlo-miR-399q	UGCCAAAGGAGAGCUGCUCUU	21	5'	733
	tlo-miR-399r	UGCCAAAGAAGAUUUGCCCCG	21	5'	49
	tlo-miR-399s	GGGUGAGUUCUCCAUUGGCAGG	22	5'	1
tlo-miR-400	tlo-miR-400	UAUGAGAGUAUUAUAAGUCAC	21	5'	2
tlo-miR-401	tlo-miR-401	CGAAACUGGUGUCGACCGACA	21	5'	448
tlo-miR-403	tlo-miR-403	UGUUUUGUGCUUGAAUCUAAUU	22	5'	13
	tlo-miR-403	UUAGAUUCACGCACAAACUCG	21	5'	2
tlo-miR-408	tlo-miR-408	CAGGGAUGAGGCAGAGCAUGG	21	5'	2818
	tlo-miR-408:a	AUGCACUGCCUCUUCCCUGGC	21	5'	499
	tlo-miR-408:b	CUGCACUGCCUCUUCCCUGGC	21	5'	13693
	tlo-miR-408:b_2	UGCACUGCCUCUUCCCUGGCU	21	5'	4771
	tlo-miR-408_1	CAGGGAACAAGCAGAGCAUGG	21	5'	306
	tlo-miR-408_3	UGCACUGCCUCUUCCCUGCC	20	5'	6
	tlo-miR-408a	ACAGGGACGAGGCAGCGCAUG	21	5'	19
	tlo-miR-408b	CAGGGACGAGGCAGAGCAUGG	21	5'	1
	tlo-miR-408d	UGCACUGCCUCUUCCCUGGC	20	5'	1476
	tlo-miR-408e	CUGCACUGACUCUUCCCUGGC	21	5'	2
tlo-miR-414	tlo-miR-414	UCAUCCUCAUCAUCAUCGUCC	21	5'	2
tlo-miR-419	tlo-miR-419	UGAUGAAUGAUGACGAUGUAU	21	5'	1
tlo-miR-4245	tlo-miR-4245	ACAAAGUUUUAUACUGACAAU	21	5'	8
tlo-miR-4376	tlo-miR-4376	UACGCAGGAGAGAUGACGCUGU	22	5'	2
	tlo-miR-4376	UACGCAGGAGAGAUGAUGCUG	21	5'	11
tlo-miR-4414	tlo-miR-4414a	AGCUGCUGACUCGUUGGUUCA	21	5'	23
tlo-miR-4416	tlo-miR-4416c	CUGGGUGAGAGAAACACGUAU	21	5'	8
tlo-miR-444	tlo-miR-444a	GCUAGAGGUGGCAACUGCAUA	21	5'	211
	tlo-miR-444a_2	UUGCUGCCUCAAGCUUGCUGC	21	5'	3
	tlo-miR-444b	UGCAGUUGCUGUCUCAAGCUU	21	5'	10
	tlo-miR-444b:c	UGCAGUUGUUGUCUCAAGCUU	21	5'	7324
	tlo-miR-444b:c_2	UGUUGUCUCAAGCUUGCUGCC	21	5'	569
	tlo-miR-444d	UUGUGGCUUUCUUGCAAGUUG	21	5'	453
	tlo-miR-444e:b	UGCAGUUGCUGCCUCAAGCUU	21	5'	8004
	tlo-miR-444f	UGCAGUUGUUGCCUCAAGCUU	21	5'	1138
tlo-miR-447	tlo-miR-447a	UAUGGAAGAAAUUGUAGUAUU	21	5'	6
tlo-miR-472	tlo-miR-472	AUGGUCGAAGUAGGCAAAAUC	21	5'	17
	tlo-miR-472a	UUUUCCCUACUCCACCCAUCCC	22	5'	1
tlo-miR-479	tlo-miR-479	UGUGAUAUUGGUUCGGCUCAUC	22	5'	15
tlo-miR-482	tlo-miR-482	UCUUCCCAAUUCCGCCCAUUCC	22	5'	9
	tlo-miR-482a	UCUUUCCUACUCCUCCCAUACC	22	5'	1
	tlo-miR-482a:c	UUUCCAAUUCCACCCAUUCCUA	22	5'	2
	tlo-miR-482b	UUACCAAUACCUCUCAUGCCAA	22	5'	3
	tlo-miR-482c	GGAAUGGGCUGUUUGGGAUG	20	5'	1
	tlo-miR-482c	UUCCCAAUUCCGCCCAUUCCU	21	5'	3185
	tlo-miR-482d	UUCCCGACUCCCCCCAUACCAC	22	5'	7
	tlo-miR-482e	UAUGGGGGGAUUGGGAAGGAA	21	5'	2
	tlo-miR-482e	UCUUGCCAAUACCGCCCAUUCC	22	5'	3
	tlo-miR-482f	UCUUUCCUACUCCACCCAUUCC	22	5'	1
tlo-miR-4993	tlo-miR-4993	GAGCGGCGGCGGUGGAGGAUG	21	5'	1
tlo-miR-4995	tlo-miR-4995	AGGCAGUGGCUUGGUUAAGGG	21	5'	2225
tlo-miR-5014	tlo-miR-5014a	ACACUUAGUUUUGUACAACAU	21	5'	2
tlo-miR-5020	tlo-miR-5020b	AUGGCAUGAAAGAAGGUGAGA	21	5'	1
tlo-miR-5021	tlo-miR-5021	UGAGAAGAAGAAGAAGAAAA	20	5'	62
tlo-miR-5024	tlo-miR-5024	AUGACAAGGCCAAGAUAUAACA	22	5'	3
tlo-miR-5026	tlo-miR-5026	ACUCAUAAGAUCGUGACACGU	21	5'	1169
tlo-miR-5041	tlo-miR-5041	GUUGAGCAAGUUGAAGAUGAA	21	5'	3
tlo-miR-5049	tlo-miR-5049b	AGUAUUUAGGUACAGAGGGAG	21	5'	5
	tlo-miR-5049d	UACAAUUAUUUAGGAACGGAG	21	5'	4
	tlo-miR-5049e	AAUUAUUUAGGUACAGAGGGA	21	5'	3
tlo-miR-5055	tlo-miR-5055	UCUCGCUGCUGAGCUCGGCGU	21	5'	29
tlo-miR-5056	tlo-miR-5056	AGGAAGAACCGGUAAUAAGCA	21	5'	51
tlo-miR-5058	tlo-miR-5058	AACAGUUGAGGGAUGAAAAACA	22	5'	1
tlo-miR-5059	tlo-miR-5059	CGGCCUGGGCAGCACCACCA	20	5'	343
tlo-miR-5072	tlo-miR-5072	CGAUUCCCCAGCGGAGUCGCCA	22	5'	40387
tlo-miR-5075	tlo-miR-5075	UUCUCCGUCGCCGCCGUCCGC	21	5'	4
tlo-miR-5076	tlo-miR-5076	GAAAUGGGAGCAGAGCAGGUUU	22	5'	40
tlo-miR-5079	tlo-miR-5079a:b	UUUGGAUCUGUUAUUUUGGUAU	22	5'	7
tlo-miR-5080	tlo-miR-5080	AAAAGGAUCAUACCGUGACAG	21	5'	1
tlo-miR-5083	tlo-miR-5083	AGACUACAAUUAUCUGAUCA	20	5'	138
tlo-miR-5174	tlo-miR-5174e	UACUCCCUCUGUUCCAUAAAG	21	5'	2
tlo-miR-5175	tlo-miR-5175a	AAGAAUUUAGGAACGGAGGGA	21	5'	5
tlo-miR-5181	tlo-miR-5181	UCCGAUCCAGAAUAAGUGUCG	21	5'	1
tlo-miR-5185	tlo-miR-5185l	UUCUAAGUCAAUCUCUAAAUC	21	5'	1
tlo-miR-5198	tlo-miR-5198	GGGGAAAAGAGAUUGAGGGAG	21	5'	1
tlo-miR-5211	tlo-miR-5211	UCGCAGGAGUGAUGGGACCGGC	22	5'	1
tlo-miR-5213	tlo-miR-5213	UACGUGUGUCUUCACCUCUGAA	22	5'	328
tlo-miR-5225	tlo-miR-5225	CCUGUCGUAGGAGAGAUGACGC	22	5'	10
	tlo-miR-5225b:c	UCGCAGGAGAGAUGACACCUUC	22	5'	4
tlo-miR-5227	tlo-miR-5227	UGAAGAGAAGAAGAUUGAUGAA	22	5'	4
tlo-miR-5232	tlo-miR-5232	UACAUGUCGCUCUCACCUGAA	21	5'	22591
tlo-miR-5234	tlo-miR-5234	UUUUGUUGUGGAUGGCAGAAG	21	5'	3
tlo-miR-5238	tlo-miR-5238	UGUAGAAAAAACAAAGGGCAA	21	5'	2
tlo-miR-5244	tlo-miR-5244	UAUCUCAUGAAGAUUGUUGGU	21	5'	1
tlo-miR-5245	tlo-miR-5245	CAUCGUAGAACACAGGCAGUA	21	5'	1
tlo-miR-5248	tlo-miR-5248	UUUUUAGUUGGCAUGCAUUCA	21	5'	4
tlo-miR-5250	tlo-miR-5250	UGAGAAUGUUAGAUACGGAAC	21	5'	1
tlo-miR-5256	tlo-miR-5256	UAAUGGAUUAUGUAAGAUUAA	21	5'	225
tlo-miR-528	tlo-miR-528	CCUGUGCUUGCCUCUUCCAUU	21	5'	7
	tlo-miR-528:a	UGGAAGGGGCAUGCAGAGGAG	21	5'	44729
	tlo-miR-528:a:b	CCUGUGCCUGCCUCUUCCAUU	21	5'	12240
tlo-miR-529	tlo-miR-529	GCUGUACCCUCUCUCUUCUUC	21	5'	1288
	tlo-miR-529	AGAAGAGAGAGAGUACAGCCU	21	5'	376
	tlo-miR-529b	AGAAGAGAGAGAGUACAGCUU	21	5'	6
	tlo-miR-529e:f	AGAAGAGAGAGAGUACAGCCC	21	5'	2
tlo-miR-530	tlo-miR-530	UGCAGUGGCAUAUGCAACUCU	21	5'	3
	tlo-miR-530b:c:d:e	UGCAUUUGCACCUGCACUUUA	21	5'	4
tlo-miR-5302	tlo-miR-5302b	UGAAAUGCUAUAGUUGGAAAGU	22	5'	1
tlo-miR-531	tlo-miR-531b	CUCGCCGGGGCUGCGUGCCG	20	5'	1
tlo-miR-5337	tlo-miR-5337a	AAAUUACUUGUCGUUCUAGCU	21	5'	6
tlo-miR-5339	tlo-miR-5339	CAGAUAGAGAAUCUUCUCAGA	21	5'	7
tlo-miR-533	tlo-miR-533b	GAGCUGUCCAGGCUGUGAGGG	21	5'	1
tlo-miR-535	tlo-miR-535	UGACAACGAGAGAGAGCACGC	21	5'	5
	tlo-miR-535d	UGACGACGAGAGAGAGCACGC	21	5'	2
tlo-miR-5380	tlo-miR-5380c	AUGAAUGGUGAAGAUGAAGAG	21	5'	1
tlo-miR-5493	tlo-miR-5493	AGCCGGGCUCGGUCGCGCGUG	21	5'	1
tlo-miR-5499	tlo-miR-5499	GAAGGAAGAAUCGUUAUGGAA	21	5'	1
tlo-miR-5503	tlo-miR-5503	UUCGGAUCUUUCUAGAGGCAUU	22	5'	8
tlo-miR-5512	tlo-miR-5512a:b	UAGGAUAUGGUAAUGCUAAAA	21	5'	1
tlo-miR-5523	tlo-miR-5523	UGAGGAGGAACAUAUUUACUAG	22	5'	12
tlo-miR-5530	tlo-miR-5530	AGUGGUGUCGUAUUACCUGCC	21	5'	4
tlo-miR-5531	tlo-miR-5531	ACUGACUGCCUUGAGCUCCGGG	22	5'	1
tlo-miR-5532	tlo-miR-5532	AUGGAAUAUAUGACAAAGGUGG	22	5'	16
tlo-miR-5538	tlo-miR-5538	ACUGAACUCAAUCACUUGCUGC	22	5'	38
tlo-miR-5539	tlo-miR-5539a:b	AAGAAAACGGAUGCGCGUGCUA	22	5'	13
tlo-miR-5564	tlo-miR-5564a	UGGGGAAGCAAUUCGUCGAACA	22	5'	3
	tlo-miR-5564b	GCAAUUCGUCGAACAGCUUGA	21	5'	1
	tlo-miR-5564c	ACGCGAGCUGUUUGGCGAAUU	21	5'	1
tlo-miR-5568	tlo-miR-5568e	UAUCUAGAAAAGCUAAAACGU	21	5'	1
	tlo-miR-5568f	GUCUUAUAAUUUGGAAUGGAG	21	5'	1
	tlo-miR-5568g	AAAACGUCUUAUAAUUUGGAG	21	5'	1
	tlo-miR-5568g	CAAAUUAUAAGAUGUUUUGGC	21	5'	1
tlo-miR-5595	tlo-miR-5595a	ACAUAUGAUCUGCAUCUUUGC	21	5'	4
tlo-miR-5633	tlo-miR-5633	UAUGAUCAUCAGAAAACAGUG	21	5'	1
tlo-miR-5635	tlo-miR-5635a:d:b:c	UGUUAAGGAGUGUUAACGGUG	21	5'	1
tlo-miR-5636	tlo-miR-5636	CGUAGUUGCAGAGCUUGACGG	21	5'	5
tlo-miR-5637	tlo-miR-5637	AAUGCGCAACUCUAUAUUUCC	21	5'	3
tlo-miR-5640	tlo-miR-5640	UGAGAGAAGGAAUUAGAUUCA	21	5'	2
tlo-miR-5643	tlo-miR-5643a:b	AGGCUUUUAAGAUCUGGUUGC	21	5'	3
tlo-miR-5645	tlo-miR-5645c	AACCUAUUUAACGACAUGACU	21	5'	3
tlo-miR-5654	tlo-miR-5654	AUAAAUCCCAACAUCUUCCA	20	5'	7
tlo-miR-5656	tlo-miR-5656	ACUGAAGUAGAGAUUGGGUUU	21	5'	4
tlo-miR-5658	tlo-miR-5658	AUGAUGAUGAUGAUGAUGAAA	21	5'	63
tlo-miR-5660	tlo-miR-5660	CAGGUGGUUAGUGCAAUGGAA	21	5'	46
tlo-miR-5663	tlo-miR-5663	UGAGAAUGCAAAUCCUUAGCU	21	5'	12
tlo-miR-5674	tlo-miR-5674a:b	UAAUUGUGUUGUACAUUAUCA	21	5'	4
tlo-miR-5741	tlo-miR-5741b:c:d:e	UAGGGACUAAAUUGAUGGUUU	21	5'	4
tlo-miR-5745	tlo-miR-5745b	UUUAAUUUAUAUACAUCGUCA	21	5'	4
tlo-miR-5770	tlo-miR-5770a	UUAGGACUAUGGUUUGGACGA	21	5'	2
	tlo-miR-5770b	UUAGGACUAUGGUUUGGACAA	21	5'	465
tlo-miR-5783	tlo-miR-5783	GACGACGACGGGGAGGACGCGC	22	5'	1
tlo-miR-5794	tlo-miR-5794	UGAGGAAUCACUAGUAGUCGU	21	5'	1
tlo-miR-5798	tlo-miR-5798	CUGGACUACAAGAUCCCGGAU	21	5'	1
tlo-miR-5809	tlo-miR-5809	UCGUCGCCGGCGACCACAGC	20	5'	2
tlo-miR-5821	tlo-miR-5821	UGGACGGAGCGAUGGUGGGCG	21	5'	4
tlo-miR-5833	tlo-miR-5833	UCCUCCUCGGGCUCAUCGGGC	21	5'	1
tlo-miR-5998	tlo-miR-5998a:b	ACAGUUUGUGUUUUGUUUUGU	21	5'	154
tlo-miR-6032	tlo-miR-6032	AACAUGGAGCAUCAACAGAUC	21	5'	1
tlo-miR-6034	tlo-miR-6034	UCUGAUGUAUAUAGCUUUGGG	21	5'	3
tlo-miR-6145	tlo-miR-6145e	AUUGUUACAUGUAGCACUGGC	21	5'	3
tlo-miR-6146	tlo-miR-6146b	UUUGUCCAAUGAAAUACUUAUC	22	5'	1
tlo-miR-6149	tlo-miR-6149a:b	UUGAUACGCACCUGAAUCGGC	21	5'	1
tlo-miR-6150	tlo-miR-6150	AGAUUUGUUUGAUCGUCUUGGC	22	5'	1
tlo-miR-615	tlo-miR-6151g:h:i	UGAGUGUGAGGCGUUGGAUUGA	22	5'	5
tlo-miR-6156	tlo-miR-6156	UUGAAGAUGUUCUAUUUCUGU	21	5'	1
tlo-miR-6167	tlo-miR-6167	UACCCAGGUGGAAGCUUUGA	20	5'	1
tlo-miR-6170	tlo-miR-6170	CAAGAAACAGAAGAGAGGGAU	21	5'	1
tlo-miR-6173	tlo-miR-6173	AGCCGUAAACGAUGGAUACU	20	5'	1354
tlo-miR-6180	tlo-miR-6180	AGGGUGGAAGAAAGAGGGCG	20	5'	2
tlo-miR-6187	tlo-miR-6187	UGAACAGGUUCGGCGACCUCA	21	5'	1
tlo-miR-6188	tlo-miR-6188	GGUGGAUCGAUGAACCCGGCGA	22	5'	2
tlo-miR-6196	tlo-miR-6196	AGGACGAGGAGAUGGAGAGGA	21	5'	1
tlo-miR-6197	tlo-miR-6197	UCUGUUCCUAAAUGUAAGACG	21	5'	1
tlo-miR-6214	tlo-miR-6214	CGACGACGACGAGCACGACA	20	5'	7
tlo-miR-6230	tlo-miR-6230	UUUUGGGUCCCUAAACUUGUU	21	5'	1
tlo-miR-6248	tlo-miR-6248	UAUUUGAGGAUGGAGGUAGUA	21	5'	1
tlo-miR-6249	tlo-miR-6249a:b	CGUGAAGAGCUCGCCGGCGGC	21	5'	3
tlo-miR-6250	tlo-miR-6250	GGGGAUAGAUCGACGCGUCAAG	22	5'	242
tlo-miR-6253	tlo-miR-6253	GAGGAAAGUGGGCAGUUGGGUU	22	5'	57
tlo-miR-6281	tlo-miR-6281	GUUAGAGAUAGAGAGAGUGAG	21	5'	1
tlo-miR-6432	tlo-miR-6432	CGGCUCUAGAGAAAAAGAUGG	21	5'	1
tlo-miR-6464	tlo-miR-6464	UGAUUGCUUGUUGGAUAUUAU	21	5'	1
tlo-miR-6471	tlo-miR-6471	UUUGGGAUCAUCAGGACAGCC	21	5'	1
tlo-miR-6476	tlo-miR-6476a:b:c	UCAGUGGAGAUGAAACAUGA	20	5'	12
tlo-miR-6478	tlo-miR-6478	CCGACCUUAGCUCAGUUGGUG	21	5'	103459
tlo-miR-6483	tlo-miR-6483	UAUUGUAGAAAUUUUCAGGAUC	22	5'	21
tlo-miR-6485	tlo-miR-6485	UAGGAUGUAGAAGAGCAUAA	20	5'	24
tlo-miR-7122	tlo-miR-7122	UUAUACAGAGAAACCGCUGUCG	22	5'	3
tlo-miR-7528	tlo-miR-7528	CCGAAAUGCUAAUCUGAAGCUU	22	5'	85
tlo-miR-7539	tlo-miR-7539	UCGAGAGAGAGAGCGACGAGG	21	5'	2
tlo-miR-7540	tlo-miR-7540a	UGAUAUGAUAAGUGAUGUGA	20	5'	1
tlo-miR-775	tlo-miR-775	UUCGAUGUCUAGCAGUGCCA	20	5'	2
tlo-miR-7753	tlo-miR-7753	UGAGCAAGGGAGAAGACAUGG	21	5'	1
tlo-miR-7767	tlo-miR-7767	CCCCAAGCUGAGAGCUCUCCC	21	5'	29
tlo-miR-777	tlo-miR-777	UACGCAUUGAGUUUCGUUGCUU	22	5'	4
tlo-miR-7823	tlo-miR-7823	UUGCAUGCAUGAACUUGAAAU	21	5'	1
tlo-miR-7831	tlo-miR-7831	UACAUGUAGAGACCACCAAAC	21	5'	2
tlo-miR-8131	tlo-miR-8131	AUUUCAGCUAAGUUGAGUUGU	21	5'	1
tlo-miR-8166	tlo-miR-8166	AGAGAGUGUAGAAAGUUUCUCA	22	5'	3
tlo-miR-8169	tlo-miR-8169	AUAGACAGAGUCACUCACAGA	21	5'	2
tlo-miR-8170	tlo-miR-8170	AUAGCAAAUCGAUAAGCAAUG	21	5'	1
tlo-miR-8171	tlo-miR-8171	AUAGGUGGGCCAGUGGUAGGA	21	5'	1
tlo-miR-8172	tlo-miR-8172	AUGGAUCAUCUAGAUGGAGAU	21	5'	4
tlo-miR-8174	tlo-miR-8174	AUGUGUAUAGGGAAGCUAAUC	21	5'	3
tlo-miR-8175	tlo-miR-8175	GAUCCCCGGCAACGGCGCCA	20	5'	76094
tlo-miR-818	tlo-miR-818b:d:e	AAUCCCUUAUAUUAUGGGACGG	22	5'	2
tlo-miR-822	tlo-miR-822	UGCGGGAAGCAUUUGCACAUG	21	5'	14
tlo-miR-823	tlo-miR-823	UGGGUGGUGAUCAUAUAAGAU	21	5'	9
tlo-miR-824	tlo-miR-824	UAGACCAUUUGUGAGAAGGGA	21	5'	4
tlo-miR-827	tlo-miR-827	UUAGAUGACCAUCAGCAAACA	21	5'	8379
	tlo-miR-827_2	UUUUGUUGGUUGUCAUCUAACC	22	5'	385
tlo-miR-829	tlo-miR-829	ACUUUGAAGCUUUGAUUUGAA	21	5'	25
tlo-miR-831	tlo-miR-831	AGAAGCGUACAAGGAGAUGAGG	22	5'	1
tlo-miR-832	tlo-miR-832	UGCUGGGAUCGGGAAUCGAAA	21	5'	1
tlo-miR-833	tlo-miR-833a	UAGACCGAUGUCAACAAACAAG	22	5'	1
tlo-miR-837	tlo-miR-837	AAACGAACAAAAAACUGAUGG	21	5'	8
tlo-miR-840	tlo-miR-840	ACACUGAAGGACCUAAACUAAC	22	5'	132
tlo-miR-841	tlo-miR-841a	UACGAGCCACUUGAAACUGAA	21	5'	9
tlo-miR-844	tlo-miR-844	UGGUAAGAUUGCUUAUAAGCU	21	5'	4
tlo-miR-845	tlo-miR-845	UGCUCUGAUACCAAUUGUUGG	21	5'	57
	tlo-miR-845a	CGGCUCUGAUACCAAUUGAUG	21	5'	41
	tlo-miR-845a:b	UAGCUCUGAUACCAAUUGAUA	21	5'	1
	tlo-miR-845b	UCGCUCUGAUACCAAAUGAUG	21	5'	15
	tlo-miR-845c	AGGCUCUGAUACCAAUUGAUG	21	5'	27
	tlo-miR-845d:e	UGGCUCUGAUACCAAUUGAUG	21	5'	90
tlo-miR-846	tlo-miR-846	CAUUCAAGGACUUCUAUUCAG	21	5'	13
tlo-miR-847	tlo-miR-847	UCACUCCUCUUCUUCUUGAUG	21	5'	2
tlo-miR-850	tlo-miR-850	UAAGAUCCGGACUACAACAAAG	22	5'	31
tlo-miR-852	tlo-miR-852	AAGAUAAGCGCCUUAGUUCUG	21	5'	9
tlo-miR-854	tlo-miR-854	GAUGAGGAUAGUGAGGAGGAG	21	5'	2
tlo-miR-855	tlo-miR-855	AGCAAAAGCUAAGGAAAAGGAA	22	5'	3
tlo-miR-857	tlo-miR-857	AAACUUUCACCAUACAAAAUA	21	5'	5
tlo-miR-858	tlo-miR-858	GGUCGAGCAGACAACGAAGAU	21	5'	4
	tlo-miR-858a	UUUCGUUGUCUGUUCGACCUU	21	5'	2
tlo-miR-860	tlo-miR-860	AUAUAGUCCAAUCUAUUGAAG	21	5'	2
tlo-miR-8634	tlo-miR-8634	UUGGUAUGGAGGAUGGAAAAG	21	5'	1
tlo-miR-864	tlo-miR-864	UCAGGUAUGAUUGACUUCAAA	21	5'	11
tlo-miR-8658	tlo-miR-8658	UUUGAAAAGUACAGGGACUAU	21	5'	2
tlo-miR-866	tlo-miR-866	ACAAAAUCCGUCUUUGAAGA	20	5'	6
	tlo-miR-866	UCAAGGAACGGAUUUUGUUAA	21	5'	1
tlo-miR-8682	tlo-miR-8682	ACUAGCUCAGGCUCUCGGCAG	21	5'	1
tlo-miR-870	tlo-miR-870	AAGAACAUCAAAUUAGAAUGU	21	5'	8
tlo-miR-8753	tlo-miR-8753	UGCCAAAUCAGGGAAGCGAAA	21	5'	1
tlo-miR-894	tlo-miR-894	CGUUUCACGUCGGGUUCACC	20	5'	44511
tlo-miR-902	tlo-miR-902f	ACGAAGAUCUGCAUCAUAAC	20	5'	1
tlo-miR-947	tlo-miR-947	CAUCGGAAUCUGUUACUGUUUC	22	5'	1
tlo-miR-9668	tlo-miR-9668	CCAAUGACAAGUAUUUUCGGA	21	5'	7
tlo-miR-9670	tlo-miR-9670	AGGUGGAAUACUUGAAGAAGA	21	5'	1
tlo-miR-9674	tlo-miR-9674a	GCAUCAUCCAUCCUACCAUUC	21	5'	1
	tlo-miR-9674b	AUAGCAUCAUCCAUCCUACCC	21	5'	1
tlo-miR-9725	tlo-miR-9725	UUAAUUUUUUUGGAUCAGCAU	21	5'	1
tlo-miR-9726	tlo-miR-9726	UAUAGGCAUUAUUUUUUUCUUC	22	5'	6
tlo-miR-9749	tlo-miR-9749	UUAGCUUCUUUCACCUUUCCC	21	5'	10
tlo-miR-9774	tlo-miR-9774	CAAGAUAUUGGGUAUUUCUGUC	22	5'	54971
tlo-miR-9780	tlo-miR-9780	CGGGUCGGCGCUGCACGCGGC	21	5'	7
