# Supplementary material for: Genome-Wide Investigation of the Role of MicroRNAs in Desiccation Tolerance in the Resurrection Grass Tripogon loliiformis
Source: Plants (Basel). 2018 Aug 31;7(3):68. doi: 10.3390/plants7030068 (PMC6161015; doi:10.3390/plants7030068)
Supplement: Supplementary file 1 [file plants-07-00068-s001.zip › supplementary_figures/Table S2.xlsx]

## Sheet: Shoot_and_Root_DE_miRNAs
	Shoot (log2FC)				Root (log2FC)
miRName	DS60	DS40	DS10	RS	DR60	DR40	DR10	RR
MIR5072	3.58683	2.56466	1.50212	3.02761	0.801077	0.805907	3.57944	0.640616
MIR399j	3.38466	4.49541	3.93074	5.26209	0	0	0	0
MIR5059	3.20511	0.289507	2.61471	2.24793	0.903785	0.598637	4.5994	0.736966
MIR444f	2.89102	1.71428	0.980992	2.64245	-1.73212	-1.5995	-3.89129	1.55746
MIR167a_2	2.71272	1.83007	1.58496	3	0	0	0	0
MIR444b:c	2.69523	2.09944	0.837778	3.27801	-0.477159	0.041307	-0.470171	1.9499
MIR160e_2	2.64163	1.50175	0.736966	2.10639	-1.56327	-1.47101	-1.82312	-2.49304
MIR171b	2.60543	2.62859	1.51245	0	0	0	0	0
MIR156a_2	2.46713	0.14439	0	0.70044	-2.88264	-2.89047	-3.96963	-1.76022
MIR156f:h:l	2.32703	1.34539	1.8661	1.33	-0.899695	-0.391021	-1.50043	-0.830075
MIR827_2	2.22074	2.3487	1.04049	2.40177	1.92983	2.34564	0.920173	2.60105
MIR3630	2.11974	1.53164	1.63136	2.95487	-2.62212	-2.01664	-2.53124	0.515104
MIR167h:i:j	2.02748	0.920566	0	1.35614	0	0	0	0
MIR5084	1.95936	0.289507	0	2.67243	0	-0.415037	2.03562	0
MIR5139	1.83298	1.99774	2.60356	2.57632	1.18997	1.43652	3.36923	2.53318
MIR166a	1.79993	2.35328	2.19051	2.61185	0	-0.278231	0.0948235	2.17045
MIR6250	1.79518	1.98089	2.84327	3.26679	-1.809	-2.07635	-4.27657	-0.841123
MIR5077	1.72348	1.86326	2.01707	0.909235	0.289507	-1.40808	-1.46566	0.169925
MIR398a_2	1.6746	0.61891	-1.05889	0.0565835	0	0	0	0
MIR319b_2	1.65737	-2.37851	-2.04033	-0.520995	0.258851	0.966048	0.337403	0.75709
MIR393:b	1.59864	0.178337	1.32193	0.203533	-1.63227	0.598637	0	0
MIR827_4	1.56188	2.35742	2.19959	1.53772	-0.969626	0.14505	-2.05063	0.384664
MIR166m	1.44931	1.93411	1.54597	2.02857	-1.26053	-1.52925	-0.571542	-0.704544
MIR393h:i:j:k	1.41504	2.83007	5.51175	2.67243	0	0	0	0.70044
MIR2118c:q	1.41504	1.83007	0	0	0	0	0	0
MIR168c	1.41504	0.289507	0	0	0	0	0	0
MIR5083	1.41504	0	0.584963	0	0	0	0	0
MIR1432_3	1.41504	0	0	0	0	0	0	0
MIR894	1.37544	1.028	2.92837	1.18523	0.524061	0.645924	2.05376	0.614557
MIR166c:b:j	1.33225	1.75408	2.58095	1.84984	0.881638	0.968489	2.28104	1.10553
MIR6300	1.32193	1.29876	0.927488	1.3101	-5.22882	-4	-5.12516	0.10188
MIR167a:b:i	1.28571	0.455452	0.0359196	1.53389	0	0	0	0
MIR399c:d:i:a	1.24598	2.41646	1.71922	3.55597	6.77385	6.62809	5.44382	4.49586
MIR172f:i	1.21901	0.184425	-0.267933	1.0126	0	0	0	0
MIR167a_3	1.1822	-1.34792	0	0	0	0	0	0
MIR166m:d	1.16244	1.65736	2.31308	1.87231	3.52154	3.50371	3.93643	2.96193
MIR5054	1.15654	0.883585	2.65793	0.968689	1.94212	1.84602	4.00098	0.850696
MIR5368	1.15389	1.07965	1.07881	1.64114	0	0	0	0.70044
MIR166j:k:l	1.15383	1.68646	2.31254	1.77559	2.91912	2.39496	2.78347	0.736966
MIR3711	1.13359	0.51639	2.15641	0.582877	1.1032	1.17474	1.83096	0.488847
MIR444e	1.12544	0.162673	-0.972344	0.959702	-2.60486	-2.38119	0	0.576349
MIR394c	1.11257	-0.0677781	-1.35707	1.15878	-2.37851	-2.68806	-2.26303	-0.567041
MIR171f:b	1.09163	2.37346	1.04809	0.16711	0	0	0	0
MIR171d	1.09163	-0.316474	-0.267933	1.4339	0	0	0	0
MIR166d:g:l:a	1.0672	0.498925	0.547423	-1.26607	-2.64619	-3.38453	-2.79594	-0.0970547
MIR168a:b	1.04182	-0.788496	-0.5025	1.24793	-0.14439	-1.35364	-0.925999	-0.29956
MIR166j	0.962887	1.63884	2.34112	1.79903	1.46285	0.906133	2.55774	1.52925
MIR159a:b	0.876115	0.600193	0.62477	0.912216	-2.51641	-2.28788	-3.57196	0
MIR444b:c_2	0.86507	0.47583	-0.205347	0.490368	-2.23724	-2.39232	-3.23385	-0.226617
MIR156b_2	0.854149	0	-1.05889	1.62293	0	0	0	0
MIR160a-f	0.811097	0.744221	0.695277	1.36923	-0.572417	-0.207325	-0.66862	0.807355
MIR166e:g	0.729304	-0.22714	-1.12412	0.34458	4.51758	6.23133	1.70627	0.754888
MIR160b:e:a	0.6746	0.777608	1.09576	1.23078	-1.59756	-0.388772	-2.34915	0.447459
MIR159b_5	0.672619	0.115951	0.473777	0.727359	-2.92826	-2.68523	-3.53423	0.45237
MIR529	0.663144	0.267721	2.15131	0.485939	2.94486	1.54432	3.05311	0
MIR159:a:b	0.653269	1.00202	1.07612	1.54273	-0.22404	-0.61193	0.0924462	0.258734
MIR396g:h:d	0.633002	0.415232	0.676189	1.34691	-1.5341	-0.660758	-2.62926	-0.423585
MIR166i_3	0.566918	-0.152003	-0.575013	0.359694	-1.35168	-0.813345	-4.43741	-0.562062
MIR160g	0.563965	-1.78392	-1.18173	-0.573073	-0.58774	-0.447005	-0.738954	1.05311
MIR166c:a:d:f:h:i:j	0.547699	1.11418	0.976128	0.62291	-0.645154	-0.526556	-0.308016	0.479001
MIR159b_4	0.539875	0.00510689	-0.263034	1.02038	0	-1.39428	-2.94486	0.554589
MIR319g:l	0.4975	1.47999	0	1.67243	0	-0.415037	0	0.70044
MIR171b:d:i	0.44207	-0.485427	0.249205	0.318909	-1.9419	-1.61193	-2.13327	-0.485427
MIR399a:e	0.415037	3.57154	2.61471	4.48382	0	0	0	0
MIR399b	0.415037	3.05889	1.58496	3.84549	0	0	0	0
MIR159b_2	0.415037	1.83007	0.584963	0.70044	1.03028	0.682219	0.853009	1.48117
MIR396h	0.415037	1.22239	0.584963	0	0	-0.415037	0	0.70044
MIR156k:e	0.415037	0	0	0	1.53605	-0.415037	0	0
MIR6253	0.415037	0	0	0	0	0	2.37851	0
MIR165a:b:MIR166f	0.408937	0.0729711	-0.347546	0.283257	-1.45943	-0.814353	-2.37029	-0.197318
MIR166i	0.40393	0.0803572	0.112502	0.425097	-0.25967	0.115088	-1.0305	0.534453
MIR5082	0.401775	-0.501124	-0.676852	1.64175	-4.04451	-3.7466	-4.72855	-0.148189
MIR166b_2	0.394463	-0.055648	0.279261	-0.0702403	-1.33184	-0.880418	-1.13327	-0.0524674
MIR5055	0.36257	0.0959244	0.33787	0.952521	-0.340159	-1.07337	0.50959	-0.65085
MIR164a:b:d-f	0.361474	-0.769504	-0.439596	0.128267	0.920566	0.627518	1.25557	-0.262866
MIR157a:b:c:f	0.341557	1.22521	1.40555	-0.732332	3.31159	2.26999	3.57036	0.58368
MIR156j	0.319574	-0.456439	-0.743566	0.148289	-3.74304	-2.76629	-6.58346	-0.212081
MIR166:k	0.317945	-0.2102	-0.607031	0.2341	-1.13223	-0.572354	-2.11408	-0.0991642
MIR166q:b:f	0.308991	-0.446537	-1.09087	0.00964601	-1.29307	-1.31471	-2.7794	0.239399
MIR164b:c:a	0.268061	-0.469485	-0.298967	0.467041	1.94278	1.79355	0.849269	0.846455
MIR479	0.238094	-0.455284	-1.44707	0.269052	-1.03391	-0.605464	-2.06696	0.0107074
MIR396b:a_2	0.21901	0	0.0480943	0.16711	0.395138	-3.16993	-0.387023	0.514573
MIR390a:b	0.182203	0.192645	0	0.877143	-0.706269	-1.95936	-1.53605	0
MIR166e	0.172179	0.438223	0.0996203	-0.062483	-0.668751	-0.166435	-1.38642	-0.825655
MIR6478	0.102851	0.737074	1.34777	0.325144	-1.16528	-1.45901	-0.878307	-0.453533
MIR167d_2	0.0694851	-1.95255	-0.0850361	-0.681091	0.0679041	-1.82312	-1.87447	-1.24511
MIR2118_2	0.0226691	-0.964376	-1.06474	0.584963	0	1.87447	0	0
MIR319c_2	0	2.25634	1.58496	0.70044	0	0	0	0
MIR169g:c:d:f	0	2.25634	0	0.70044	0	-0.415037	0	0
MIR396e_2	0	0.540568	-0.712718	1.65093	-0.108253	-2.35364	-1.87447	0.554589
MIR319a:b_2	0	0.289507	1.58496	0	0	0	0	0
MIR393a:b	0	0.14439	3.21632	1.24793	0.925999	0.584963	0	0
MIR162_2	0	0	1.58496	0.70044	0	0.176878	0	0
MIR319c:e	0	0	0	1.70044	0	0	0	0
MIR159	0	0	0	0	3.12102	1.54432	1.07039	0.70044
MIR1133	0	0	0	0	2.19265	0.93587	0.14439	1.32193
MIR159c:d	0	0	0	0	2.048	1.74563	1.28344	-0.197939
MIR159a_2	0	0	0	0	1.22597	0.542697	-0.366428	0.871485
MIR159c_2	0	0	0	0	1.12493	0.7628	0.490813	1.09981
MIR159b	0	0	0	0	0.701776	0.868755	1.34792	0.0660892
MIR1511_2	0	0	0	0	-0.14439	0.176878	3.2115	0
MIR319b:d	0	0	0	0	-1.07039	0.605721	0	1.32193
MIR5232	0	0	0	0	-1.07039	0	0.14439	0
MIR164c_2	0	0	0	0	-1.45251	-2.68806	-2.26303	0
MIR172f	0	0	0	0	-1.63227	-0.959358	0	0
MIR401	0	0	0	0	-2.03171	0.554789	1.63381	-3.96963
MIR3979	0	0	0	0	-2.0629	-1.89211	-4.10381	-1.46375
MIR166a:e	0	0	0	0	-2.65535	0	0	-0.830075
MIR167b	0	0	0	-0.343954	-0.604862	-0.880418	-2.76553	-1.05247
MIR160e	0	0	0	-1.18763	0	0	0	0
MIR169e	0	0	-1.66297	2.27436	0	0	0	0.70044
MIR171c	0	0	-2.5025	-2.34395	0	0	0	0
MIR156	0	-0.415037	0.526069	1.35614	2.74416	1.54432	3.36457	2.32193
MIR162	0	-0.554589	-0.79886	0.736966	-1.1193	-2.9386	-1.46566	1.1565
MIR168	0	-0.983126	0	-0.537028	0	0	0	0
MIR167e:f	0	-1.16227	-0.222392	-0.657112	0	0	0	0
MIR1436	0	-1.34792	0	0	0	0	0	0
MIR156c:g	0	-1.34792	0	0	-1.07039	-0.353637	0	-0.29956
MIR2118f:j:m	0	-1.35293	-0.685586	-0.129283	-1.07039	-0.353637	0	0
MIR167a	0	-1.7885	0.843274	-0.343954	0	0	0	0
MIR156j_3	0	-2.09516	0	0	0	0	0	0
MIR169c	0	-3.22707	-2.9542	-1.24393	0	0	0	0
MIR408	0	-3.27612	0	-3.38171	0	0	0	0
MIR394:a:b	-0.0965733	0.436517	-0.897638	0.450393	0	-0.959358	-1.53605	-0.884523
MIR166e_2	-0.103269	0.00874363	-0.910538	0.420056	-1.4899	-0.391059	-2.05889	-0.303145
MIR164f	-0.115477	0.61891	-0.0588937	-0.943416	-1.63227	-1.95936	0	0
MIR156d_2	-0.115477	-0.415037	-1.05889	0.0565835	0	0	0	0
MIR444a	-0.117458	-1.16855	-1.12663	0	0	0	0	0
MIR156q:s	-0.161414	0.383787	0.560242	0.458357	3.72092	2.71766	3.94421	0.834576
MIR396f	-0.203921	0.118068	0.0313842	0.381332	-0.189825	-1.45943	-3.27302	0.154577
MIR8155	-0.216575	1.06308	1.44387	0.854149	3.57347	3.31564	4.64386	3.33092
MIR6173	-0.308122	0.335496	1.20477	-0.158168	-0.14439	-1.35364	0	-0.29956
MIR156h	-0.312948	-0.139422	-1.68916	-1.46016	-2.75043	-2.52962	-4.90689	-2.19931
MIR166b_3	-0.32495	-1.0378	-1.03294	0.165591	-0.337796	-0.734292	-2.3595	0.956909
MIR166a:b:c:d:f:g	-0.336317	-0.338525	-0.969684	0.0948199	-2.17121	-1.23555	-1.66434	0.0330908
MIR396b:c:a	-0.339604	0.481265	-0.260304	0.153266	1.89129	1.47063	2.20811	2.61471
MIR167a:b	-0.351329	-1.43565	-1	-0.357552	0	1.54432	0	1.75489
MIR2916	-0.422555	0	0.776294	0.299571	-0.993701	-1.42484	-0.736095	0.617988
MIR390:b:c:d	-0.484768	-0.747125	-1.18641	0.322972	0.719315	1.25066	0.816196	0
MIR1310	-0.49054	-0.446956	0.0605443	-0.312148	-1.00765	-1.6932	0.154012	0.381966
MIR157d	-0.5025	1.17834	-0.5025	-0.29956	-2.07039	-0.823122	0	-1.29956
MIR396c:f	-0.5025	0	-0.5025	1.67243	0	0	0	0
MIR171k:b	-0.5025	-0.788496	0	-0.29956	-0.746881	-0.200299	-3.76553	0.392317
MIR2118b:n	-0.519867	-0.917159	-0.883942	-0.265382	0	0	0	0
MIR396d	-0.612065	0.642561	-0.867156	0.921258	0	-0.540369	-0.984403	-0.118916
MIR159c_3	-0.612977	-0.666757	-0.535423	1.01294	-0.970854	-1.85599	-1.5536	-0.224317
MIR396e	-0.630574	-0.336177	-0.782213	-0.561548	0.251163	-0.434966	-1.13787	0.28626
MIR156b	-0.692266	-0.954196	-1.19855	-1.08215	0.750641	0.491388	2.03684	-0.830075
MIR162:a:b	-0.703089	-0.648459	-0.604891	-0.164522	0.553427	0.449803	-0.412244	-0.820775
MIR160h	-0.709647	-0.559569	-1.74132	-0.347101	-0.606658	-1.70948	-1.93529	1.6285
MIR393b:a:c	-0.726487	-1.03142	-0.872884	-0.63882	-0.588022	-0.431674	-1.24001	0.241621
MIR167a-e:g	-0.778694	-0.830603	-0.848395	-0.574815	-0.532803	-0.291152	-1.06546	0.215013
MIR168a_3	-0.916515	-1.24105	-1.62537	-1.16628	-1.53398	-1.33158	-2.11537	-0.877429
MIR167d	-1.03622	-1.61813	0	-0.173065	0	0	0	0
MIR1128_2	-1.04993	-1.09311	-0.401741	0.0206103	1.28317	1.82517	1.19265	0.741467
MIR2118i	-1.11548	0.192645	-1.05889	0.604071	0	0	0	0
MIR160d_3	-1.11548	0	0	0	0	0	0	0
MIR164a	-1.11548	-0.415037	0	0.0565835	-0.14439	-2.35364	0	-0.245112
MIR169a	-1.11548	-1.34792	0	0	0	0	0	0
MIR156k:n:o	-1.26205	-0.575951	-0.0675232	-0.322765	2.6802	1.59402	2.93982	-0.163638
MIR171e	-1.31366	-2.16227	0	-0.0907655	0	0	0	0
MIR408_2	-1.32599	-2.59246	-2.25312	0	-5.61471	-4.91488	0	-1.21983
MIR156d	-1.56435	-0.487352	-1.47275	-1.7855	0	-4.18526	0	0
MIR156h_2	-1.56435	-1.80255	-1.91754	-0.187933	-2.37851	-0.398549	0	0
MIR166b	-1.63531	-2.81066	-3.70288	-1.62523	-3.27953	-3.98732	-7.64024	-0.732587
MIR166h:m	-1.8413	0	-1.80735	-0.657112	0	0	0	0
MIR160a:b	-1.85798	0	0	-2.65711	-2.8679	-1.63941	0	0
MIR156c	-1.85798	-1.12832	0	-2.65711	0	0	0	0
MIR167h	-2.04909	-1.44589	-2.85183	-0.312042	0	0	0	0
MIR164a_3	-2.11548	-2.34792	0	0.877143	0	0	1.63227	0
MIR1432	-2.26012	-1.27022	-1.15421	-1.54946	-0.331844	0.119582	-0.133267	1.39232
MIR164b	-2.28904	-3.55459	-2.79468	-0.0954572	0	0.598637	-1.53605	-0.884523
MIR528	-2.5603	-2.07705	-4.71935	-4.51728	-3.49957	-5.33589	-3.55223	-0.47856
MIR168a_2	-2.66021	-2.15485	-3.8043	-2.22306	1.00879	-0.210812	-0.149506	-0.866673
MIR159a	-2.67538	-6.05063	-5.12584	-2.56607	-3.80464	0	-5.62644	-2.34696
MIR395b	-2.70044	-0.409391	0	-0.961526	-1.07039	-1.35364	0	0
MIR398	-2.87891	-3.1486	-4.14636	-4.97904	0	-5.23914	-6.36282	-0.856521
MIR164c:h	-2.90689	-2.90539	-4.5883	-0.901729	0	0	0	0
MIR169r:a	-3.30951	-2.1452	-4.82443	-2.35755	0	0	0	0
MIR160d	-3.92283	0	0	-1.58496	0	0	0	0
MIR528a:b	-4.46917	-4.41291	-6.40798	-3.27155	0	0	0	-0.393342
MIR408:b	-4.97537	-4.24969	-5.94447	-4.77934	-6.22882	-6.52878	0	1.01746
