# Supplementary material for: Genome-Wide Investigation of the Role of MicroRNAs in Desiccation Tolerance in the Resurrection Grass Tripogon loliiformis
Source: Plants (Basel). 2018 Aug 31;7(3):68. doi: 10.3390/plants7030068 (PMC6161015; doi:10.3390/plants7030068)
Supplement: Supplementary file 1 [file plants-07-00068-s001.zip › supplementary_figures/Table S3.xlsx]

## Sheet: Conserved_miRNA_Targets
miRNA	Target	Score	Target-exp	target_description	orgn	target_GI	upe	mirna_start	mirna_end	target_start	target_end	mirna_aligned_fragment	target_aligned_fragment	inhibition	mapman_function_categoty
MIR172e	Contig_32338	3	down	16.0 kDa heat shock protein, peroxisomal-like	tlo	gi|514762930	13.111	1	20	26	45	UGUGAAUCUUGAUGAUGUUG	CAACAAUUUCAAGAUUUACA	Cleavage	stress abiotic
MIR393	Contig_12064	3	down	27k vesicle-associated membrane protein-associated protein-like	tlo	gi|115474751	18.342	1	21	632	652	UUCCAAAGGGAUCGCAUUGAU	AACAAUGAGAAGCCUUUGGAA	Translation	cell vesicle transport
MIR408e	Contig_100910	3	down	2-Cys peroxiredoxin BAS1, chloroplastic-like	tlo	gi|502122295	18.089	1	19	8	26	GCCAGGGAAGAGUCAGUGC	GCAAUGGCUCAUCCUUGGC	Translation	redox
MIR5564a	Contig_23871	2.5	down	30S ribosomal protein S5, chloroplastic-like	tlo	gi|514815639	20.028	1	19	1035	1053	UGUUCGACGAAUUGCUUCC	GGAAAUGAUUCGUUGAACA	Cleavage	protein synthesis
MIR3711	Contig_41255	3	down	33 kDa ribonucleoprotein, chloroplastic-like	tlo	gi|514724426	19.261	1	19	416	434	UGGCGCUAGAAGGAGGGCC	GGCCUUCCUUCCAGCUCCA	Cleavage	RNA binding
MIR5564a	Contig_28045	2.5	down	50S ribosomal protein L18, chloroplastic-like	tlo	gi|514821757	23.057	1	19	900	918	UGUUCGACGAAUUGCUUCC	CCAGGCAAUUCGUCGAACA	Cleavage	protein synthesis
MIR5084	Contig_16515	3	down	7-hydroxymethyl chlorophyll a reductase, chloroplastic-like	tlo	gi|514795936	21.701	1	19	549	567	AUACAGUACUGCAGAGGAU	AUCUACUGUCGUACUGUAU	Translation	Co-factor and vitamine metabolism
MIR172j	Contig_1088	3	down	acetate--CoA ligase ACS, chloroplastic/glyoxysomal-like	tlo	gi|514801195	12.915	1	20	743	762	UGGGAAUCUUGAUGAUGCUG	UAGUAACAUCGAGGUUCUCA	Cleavage	lipid metabolism
MIR827_1	Contig_5552	3	down	acylamino-acid-releasing enzyme	tlo	gi|226492718	14.331	1	21	947	968	UUAGAUGACCAU-CAGCAAACA	UUUUUGUUGCAUGGUCAUCUGA	Cleavage	protein degradation
MIR159f	Contig_11449	3	down	adenine nucleotide transporter BT1, chloroplastic/amyloplastic/mitochondrial-like	tlo	gi|514766243	13.362	1	19	16	34	UCAUUGGAAUGAGAGGAGC	UUUCCUCUCAAUUCAAUGA	Translation	transport
MIR319c:g	Contig_28577	3	down	AFG1-like ATPase family protein, putative, expressed	tlo	gi|115456637	17.563	1	19	594	612	UUGGACUGAAGGGAGCUCC	GUAGCUCUCAUCAGUUCAA	Translation	not assigned no ontology
MIR172a:b:f:i	Contig_2928	2	down	aldehyde dehydrogenase family 2 member B7, mitochondrial-like	tlo	gi|514763164	14.361	1	19	1511	1529	AUGCAGCAUCAUCAAGAUU	GAUUUUGUUGAUGCUGCAU	Cleavage	fermentation aldehyde dehydrogenase
MIR5021	Contig_41998	1.5	down	alpha-1,4 glucan phosphorylase L isozyme, chloroplastic/amyloplastic-like	tlo	gi|514813846	7.74	1	19	1497	1515	UUUUCUUCUUCUUCUUCUC	AAGAAGAAGAAGAAGAAGA	Cleavage	major CHO metabolism
MIR5141	Contig_36685	0.5	down	ATP synthase subunit alpha, mitochondrial-like	tlo	gi|514825289	17.38	1	24	848	871	UUAUCUGUCAGUCGCGUCGGGUCU	AGACCCGACGCGACUGACGGAUAA	Cleavage	PS lightreaction
MIR395a:f	Contig_32170	2.5	down	ATP synthase subunit delta', mitochondrial-like	tlo	gi|449432356	23.515	1	20	374	393	CCUGAAGUGCUUGAAGGGAA	UUCCCAUCGAGCACUUCAGU	Cleavage	mitochondrial electron transport / ATP synthesis
MIR390	Contig_1481	2.5	down	ATP-dependent zinc metalloprotease FTSH 2, chloroplastic-like	tlo	gi|514767718	21.268	1	19	544	562	GGAGCUCAGGAUAGAUAGC	GCUAUUUCUCCUGAGCUCG	Cleavage	protein degradation
MIR169l	Contig_21683	2.5	down	ATP-dependent zinc metalloprotease FTSH 7, chloroplastic-like	tlo	gi|514715619	24.452	1	19	595	613	ACGGCAAGUCAUCCUUGGC	GCCGAGGACGCCUUGCCGU	Translation	protein degradation
MIR166d:g:l:a	Contig_13820	3	down	beta-(1,2)-xylosyltransferase-like	tlo	gi|514797633	21.176	1	21	2187	2207	CCUCGAGCCAGACAACAUUCC	GCGAUGUUGAUUGGUUCGGGG	Cleavage	protein glycosylation
MIR156f:h:l:d	Contig_23457	3	down	beta-1,4-mannosyl-glycoprotein 4-beta-N-acetylglucosaminyltransferase-like isoform X1	tlo	gi|514754953	13.02	1	20	1413	1432	GCUCACUUCUCUUUCUGUCA	UGACAGAAAAAGAAGUCGGC	Translation	not assigned no ontology
MIR5175a	Contig_3474	3	down	bifunctional aspartokinase/homoserine dehydrogenase 2, chloroplastic-like	tlo	gi|514807227	16.06	1	21	1517	1537	UCCCUCCGUUCCUAAAUUCUU	AAUAAUUUAAAAACGGAGGGA	Translation	amino acid metabolism
MIR166d:g:l:a	Contig_1379	3	down	calcium-dependent protein kinase 13-like, partial	tlo	gi|514757190	22.907	1	20	875	894	CCUCGAGCCAGACAACAUUC	GGAAGUUCUCUGGCUUGAGG	Cleavage	protein postranslational modification
MIR172f:i	Contig_3123	3	down	CBS domain-containing protein CBSX1, chloroplastic-like	tlo	gi|357150779	14.787	1	20	642	661	AGAAUCUUGAUGAUGCUGCA	UGUAGCAGCAUCGAGAUUCG	Cleavage	not assigned no ontology
MIR7767	Contig_25666	3	down	chaperone protein dnaJ 1, mitochondrial-like isoform X2	tlo	gi|514762103	15.473	1	21	185	205	GGGAGAGCUCUCAGCUUGGGG	UCCAAAAUUGAGAGCUCUCUC	Cleavage	not assigned unknown
MIR156d:f:h:l	Contig_17113	3	down	chloroplastic group IIA intron splicing facilitator CRS1, chloroplastic-like isoform X1	tlo	gi|514795375	17.899	1	19	428	446	GCUGACAGAAAGAGAAGUG	UGCUUCUCUUUUGGUCAGC	Cleavage	not assigned unknown
MIR5021	Contig_93861	2	down	cytochrome b-c1 complex subunit Rieske-2, mitochondrial-like	tlo	gi|356498600	20.984	1	19	546	564	UUUUCUUCUUCUUCUUCUC	GAGAAGAAGAAGAUGAGAA	Cleavage	mitochondrial electron transport / ATP synthesis
MIR172a	Contig_1105	3	down	expressed protein	tlo	gi|115483160	16.212	1	21	87	107	UGUGAAUCUUGAUGGUGCCGC	GCUGUCCCAUCAAGAUUCACG	Cleavage	not assigned unknown
MIR5021	Contig_20329	1.5	down	ferredoxin-1, chloroplastic-like	tlo	gi|514814975	6.39	1	19	1790	1808	UUUUCUUCUUCUUCUUCUC	AAGAAGAAGAAGAAGAAGA	Cleavage	PS light reaction
MIR5021	Contig_46712	2.5	down	FKBP-type peptidyl-prolyl cis-trans isomerase 3, chloroplastic-like	tlo	gi|357117297	23.903	1	20	1235	1254	UUUUCUUCUUCUUCUUCUCA	UGGGAAGAAGAAGAAGCAGA	Cleavage	protein folding
MIR6478	Contig_54153	3	down	Fructose-bisphosphate aldolase-lysine N-methyltransferase, chloroplastic-like	tlo	gi|514729841	15.63	1	19	933	951	CACCAACUGAGCUAAGGUC	GAUCUCGGUUUAGUUGGUG	Cleavage	PS calvin cycle
MIR159:a:b	Contig_17413	2	down	gamma carbonic anhydrase 2, mitochondrial-like	tlo	gi|514736706	15.2	1	21	178	198	UUUGGAUUGAAGGGAGCUCUA	UCGAGCUUCCUGCAAUUCAAA	Translation	mitochondrial electron transport / ATP synthesis
MIR827_2	Contig_818	3	down	glutaryl-CoA dehydrogenase	tlo	gi|226508436	15.818	1	19	710	728	UUUUGUUGGUUGUCAUCUA	UAGACGCCAGCCAACAAGA	Cleavage	lipid metabolism
MIR827_2	Contig_447	3	down	glyceraldehyde-3-phosphate dehydrogenase, cytosolic-like	tlo	gi|357144507	16.858	1	21	80	100	UUUUGUUGGUUGUCAUCUAAC	GAUAGAAGAUAAGCAACAGAA	Translation	glycolysis
MIR396a	Contig_12821	2.5	down	glycine-rich RNA-binding protein 3, mitochondrial-like	tlo	gi|514754041	14.689	1	19	254	272	UUUCCAAGGACUUUCUUGA	UUAAGGAAGUGUUUGGAAA	Translation	RNA binding
MIR529	Contig_31615	3	down	hypothetical protein	tlo	gi|115457344	23.561	1	19	1900	1918	AGAAGAGAGAGAGUACAGC	GCUGUGUUCUUUUUUUUUU	Cleavage	misc
MIR169e	Contig_2432	3	down	keratin, type II cytoskeletal 1-like isoform X1	tlo	gi|514820072	17.262	1	19	1425	1442	GCUAGCCAAGGAGACUGCC	UGCAGU-UCCUUGGCUAGC	Cleavage	protein postranslational modification
MIR5049c	Contig_23324	2	down	MATE efflux family protein 2, chloroplastic-like	tlo	gi|357161304	19.099	1	22	68	89	CCUCCGUCCCAAAAUAAUUGUC	GUCAAGUAUUGUGGGACGGAGG	Cleavage	transport
MIR159f	Contig_21516	3	down	MATE efflux family protein 2, chloroplastic-like isoform X1	tlo	gi|514805516	13.38	1	21	1224	1244	UCAUUGGAAUGAGAGGAGCUC	GGGCUCCUAUCUUUCUGAUGA	Translation	transport
MIR162_2	Contig_5091	2.5	down	mTERF domain-containing protein 1, mitochondrial-like isoform X1	tlo	gi|514785683	17.823	1	19	1130	1148	UCGAUAAACCUCUGCAUCC	GGACGCAGACGUUUGUCGA	Translation	RNA regulation of transcription
MIR319c:g	Contig_37823	3	down	mutant cincinnata	tlo	gi|239985552	17.559	1	21	17	37	UUGGACUGAAGGGAGCUCCUU	GAGGGGACCCCUUCAGUCCAG	Cleavage	RNA regulation of transcription
MIR172j	Contig_15366	3	down	n-(5'-phosphoribosyl)anthranilate isomerase 1, chloroplastic-like isoform X1	tlo	gi|514764295	15.018	1	21	618	638	UGGGAAUCUUGAUGAUGCUGC	GGAGAAUUAAUAAGAUUCCCA	Cleavage	amino acid metabolism
MIR5083	Contig_66763	2.5	down	NAD(P)H dehydrogenase B3, mitochondrial-like	tlo	gi|514782825	22.903	1	20	400	419	UGAUCAGAUAAUUGUAGUCU	AGAUUAUGAUUAUUUGAUCG	Cleavage	mitochondrial electron transport / ATP synthesis
MIR5564a	Contig_34116	3	down	NAD(P)H-quinone oxidoreductase subunit 2 A, chloroplastic-like	tlo	gi|460365359	22.208	1	21	707	727	UGUUCGACGAAUUGCUUCCCC	GAGGUAGGAAUUUGUCGAACG	Cleavage	PS lightreaction
MIR5021	Contig_57569	2	down	NADH dehydrogenase 1 alpha subcomplex subunit 9, mitochondrial-like	tlo	gi|514719985	20.114	1	19	1026	1044	UUUUCUUCUUCUUCUUCUC	GAGAAGAGGGAGGAGAAGA	Cleavage	mitochondrial electron transport / ATP synthesis
MIR827_1	Contig_11039	2.5	down	N-alpha-acetyltransferase 15, NatA auxiliary subunit-like	tlo	gi|514778736	21.115	1	19	226	244	UUAGAUGACCAUCAGCAAA	CUUGCUGAUCGUUAUCUAA	Translation	misc
MIR396a	Contig_8639	3	down	ornithine carbamoyltransferase, chloroplastic-like	tlo	gi|357137194	19.795	1	19	733	751	UUUCCAAGGACUUUCUUGA	UGAAGGAAAUCCUUGGGAA	Translation	amino acid metabolism
MIR8175	Contig_1643	3	down	palmitoyl-acyl carrier protein thioesterase, chloroplastic-like isoform X1	tlo	gi|514766350	16.048	1	20	2278	2297	GAUCCCCGGCAACGGCGCCA	UGGCGCCGGAACCGGGGAUC	Translation	lipid metabolism
MIR172e	Contig_21904	3	down	pentatricopeptide repeat-containing protein At1g15510, chloroplastic-like	tlo	gi|357132450	18.082	1	21	1756	1776	UGUGAAUCUUGAUGAUGUUGC	GUAAUAUCAUCAGGACUUACA	Cleavage	not assigned no ontology
MIR169e	Contig_52826	3	down	pentatricopeptide repeat-containing protein At1g62260, mitochondrial-like	tlo	gi|357118286	21.592	1	19	681	699	GCUAGCCAAGGAGACUGCC	GGCAUUCACGUUGGCUAGC	Translation	not assigned no ontology
MIR5083	Contig_7359	3	down	pentatricopeptide repeat-containing protein At1g71060, mitochondrial-like	tlo	gi|357128238	20.373	1	20	519	538	UGAUCAGAUAAUUGUAGUCU	AGAUUACAAUUGGCUGAUUG	Cleavage	not assigned no ontology
MIR172a:b:f:i	Contig_60432	3	down	pentatricopeptide repeat-containing protein At2g03880, mitochondrial-like	tlo	gi|514799810	14.312	1	21	1	21	AUGCAGCAUCAUCAAGAUUCU	GGAAGCUUGAUGAUGCUGUGG	Cleavage	not assigned no ontology
MIR5564a	Contig_30579	3	down	pentatricopeptide repeat-containing protein At2g15630, mitochondrial-like	tlo	gi|357167837	21.561	1	22	1176	1197	UGUUCGACGAAUUGCUUCCCCA	UGGGUAAGCAUUUCAUCGAACA	Cleavage	not assigned no ontology
MIR5564a	Contig_62724	2.5	down	pentatricopeptide repeat-containing protein At2g38420, mitochondrial-like	tlo	gi|514810673	19.847	1	22	210	231	UGUUCGACGAAUUGCUUCCCCA	UGCAGGAGCAUUUCGUCGAACA	Cleavage	not assigned unknown
MIR162_2	Contig_21048	3	down	pentatricopeptide repeat-containing protein At3g53700, chloroplastic-like	tlo	gi|514815603	19.212	1	21	351	371	UCGAUAAACCUCUGCAUCCGG	CUUGAUGCAAGGGUUUAUUGA	Cleavage	not assigned no ontology
MIR396d	Contig_11170	3	down	pentatricopeptide repeat-containing protein At5g50280, chloroplastic-like	tlo	gi|357116849	20.685	1	22	2206	2227	CUCCACAGGCUUUCUUGAACUG	UGGUCCAAGAAACCAUGUGGAG	Translation	not assigned no ontology
MIR529	Contig_6974	3	down	probable chlorophyll(ide) b reductase NYC1, chloroplastic-like	tlo	gi|514772148	18.905	1	21	3032	3052	AGAAGAGAGAGAGUACAGCCU	AUGUGGAGCUCUCUCUCUUCU	Cleavage	misc
MIR444f	Contig_322	3	down	probable homogentisate phytyltransferase 1, chloroplastic-like isoform X1	tlo	gi|514765124	20.979	1	21	788	809	UGCAGUUGUUGCCUC-AAGCUU	AUGCUUCGGGGCAACAGCUGCA	Cleavage	secondary metabolism
MIR6250	Contig_33088	3	down	probable phytol kinase 2, chloroplastic-like isoform X1	tlo	gi|514742839	13.564	1	19	154	172	CUUGACGCGUCGAUCUAUC	GAUAAAUUGUCGUGUCAAG	Translation	secondary metabolism
MIR172c	Contig_32805	3	down	protein GDAP2 homolog, partial	tlo	gi|357114020	13.958	1	21	1062	1082	UGUGAAUCUUGAUGAUGCUAC	GCAAUAUCAGCAAGAUUCAUA	Cleavage	not assigned no ontology
MIR7767	Contig_35680	3	down	protein PROTON GRADIENT REGULATION 5, chloroplastic-like	tlo	gi|357144276	22.164	1	21	326	346	GGGAGAGCUCUCAGCUUGGGG	CUCCCAGUUCAGAGCUCUUCC	Cleavage	PS lightreaction
MIR5564a	Contig_23469	0.5	down	protein Rf1, mitochondrial-like	tlo	gi|514823586	23.758	1	22	360	381	UGUUCGACGAAUUGCUUCCCCA	UGCGGGAGCAAUUCGUCGAACA	Cleavage	not assigned unknown
MIR5564a	Contig_6028	2	down	protein Rf1, mitochondrial-like isoform X1	tlo	gi|514809520	22.731	1	22	658	679	UGUUCGACGAAUUGCUUCCCCA	UGCUGCAGCAAUUCGUCGAACA	Cleavage	not assigned no ontology
MIR167a	Contig_1822	3	down	protein sel-1 homolog 2-like, partial	tlo	gi|514824831	22.273	1	19	1429	1447	UGAAGCUGCCAGCAUGAUC	AAUUAUGCUGACAGUUUCA	Translation	not assigned no ontology
MIR167	Contig_3538	3	down	protein THYLAKOID FORMATION1, chloroplastic-like	tlo	gi|514734845	15.109	1	20	194	213	AGGAUCAUGCUGGCAGCUUC	GAACCUAUCAGUAUGAUCCU	Cleavage	protein targeting
MIR172a:b:f:i	Contig_14342	3	down	protein TIC 40, chloroplastic-like	tlo	gi|514801560	12.884	1	20	196	215	AUGCAGCAUCAUCAAGAUUC	GAAUCUUGAUGCUGCUACGU	Translation	protein targeting
MIR827_2	Contig_17409	3	down	putative DNA polymerase III like protein	tlo	gi|115474561	18.775	1	19	882	900	UUUUGUUGGUUGUCAUCUA	UAGAUGAUUGCCAACAAAU	Translation	DNA synthesis/chromatin structure
MIR166d:g:l:a	Contig_29645	3	down	putative protein kinase superfamily protein	tlo	gi|293336448	18.785	1	19	225	243	CCUCGAGCCAGACAACAUU	AACGUCGUCGGGCUCGAGG	Translation	protein postranslational modification
MIR319b	Contig_12313	3	down	ribosomal protein S10, mitochondrial-like	tlo	gi|514814112	19.924	1	19	181	199	UUGGACUGAAGGGUGCUCC	AGAGGACCCUUGAGUCCAA	Cleavage	protein synthesis
MIR172f:i	Contig_8377	2.5	down	succinyl-CoA ligase subunit beta, mitochondrial-like	tlo	gi|514714985	15.172	1	20	400	419	AGAAUCUUGAUGAUGCUGCA	UGCCGCAUCAUCAAGAUCCU	Cleavage	TCA
MIR159:a:b	Contig_923	2.5	down	Superoxide dismutase , chloroplastic	tlo	gi|115477837	12.992	1	20	457	476	UUUGGAUUGAAGGGAGCUCU	GGACCUCAUUUCAAUCCAAA	Cleavage	redox
MIR171d	Contig_52466	3	down	thioredoxin-like protein AAED1, chloroplastic-like isoform X1	tlo	gi|514820245	15.407	1	19	299	317	UGUUGGCCCGGCUCACUCA	UGAGUGAGUCGGGUCUGCA	Cleavage	not assigned no ontology
MIR169e_1	Contig_54859	2.5	down	thylakoid lumenal 15.0 kDa protein 2, chloroplastic-like	tlo	gi|357167608	22.629	1	19	564	582	GGCAGUCUCCUUGGCUAGC	GCAGGCUAAGGAGGCUGCC	Cleavage	not assigned unknown
MIR6478	Contig_367	2.5	down	transaldolase 2	tlo	gi|226506764	24.714	1	21	1018	1038	CCGACCUUAGCUCAGUUGGUG	UAUCAACUGGGGUGAGGUCGG	Translation	OPP non-reductive PP
MIR319c:g	Contig_11447	3	down	transducin-like	tlo	gi|115445619	18.166	1	19	379	397	UUGGACUGAAGGGAGCUCC	GCAGCUGCUUUCAGUCCAG	Cleavage	development
MIR6250	Contig_78633	2.5	down	transketolase, chloroplastic-like	tlo	gi|502146626	23.609	1	19	37	55	CUUGACGCGUCGAUCUAUC	GAUAGGUUGAUGCGUCGGG	Cleavage	OPP non-reductive PP
MIR169p	Contig_14168	3	down	triosephosphate isomerase, chloroplastic-like	tlo	gi|357159648	22.66	1	20	1050	1069	CCGGCAAGUUUGUCCUUGGC	GCCGACGAAGAACUUGCCGG	Cleavage	PS calvin cycle
MIR396d	Contig_12504	3	down	uridine kinase-like protein 2, chloroplastic-like	tlo	gi|357142039	19.253	1	19	1178	1196	CUCCACAGGCUUUCUUGAA	UGCAAGAAGCUCUGUGGAG	Translation	nucleotide metabolism
MIR172f:i	Contig_3179	3	down	1-phosphatidylinositol-3-phosphate 5-kinase FAB1A-like	tlo	gi|514791841	18.241	1	20	2212	2231	AGAAUCUUGAUGAUGCUGCA	UGCAGUAUCAAUGGGAUUCU	Translation	signalling
MIR171c	Contig_19986	2.5	down	2-aminoethanethiol dioxygenase-like	tlo	gi|357132344	10.223	1	19	525	543	AGAUAUUGGUGCGGUUCAA	UUCAACAGCACCAGUAUCU	Cleavage	not assigned unknown
MIR156f:h:l:d	Contig_33507	3	down	2-oxoisovalerate dehydrogenase alpha subunit, mitochondrial precursor,	tlo	gi|115487674	2.975	1	19	796	814	GCUCACUUCUCUUUCUGUC	GAGAGAGGAAGAAGUGAGC	Translation	TCA
MIR2916	Contig_2002	3	down	3-hydroxyisobutyryl-CoA hydrolase-like protein 5-like	tlo	gi|357130981	9.145	1	19	772	790	UGGGGACUCGAAGACGAUC	GAACAUCUUCAAGUCCCCA	Translation	amino acid metabolism
MIR5368	Contig_13907	3	down	3-N-debenzoyl-2-deoxytaxol N-benzoyltransferase	tlo	gi|226493116	20.798	1	19	1143	1161	UGUCUACCUGAGACUGUCC	GGGUGGCUUCAGGUAGACA	Cleavage	secondary metabolism
MIR395c	Contig_1241	2.5	down	40S ribosomal protein S11-like isoform X2	tlo	gi|514714800	21.878	1	20	407	426	UGGUGAAGUGUUUGCAGGGA	UCCCUGCUCACAUUUCACCA	Cleavage	protein synthesis
MIR858a	Contig_97823	3	down	40S ribosomal protein S24	tlo	gi|162463985	14.262	1	20	153	171	AAGGUCGAACAGACAACGAA	UUGGUUGUCU-UUCGACCUU	Translation	protein synthesis
MIR396a	Contig_105051	3	down	40S ribosomal protein S25-2-like	tlo	gi|357148914	21.114	1	21	265	285	UUUCCAAGGACUUUCUUGAAC	GAUCAAGAAGGUCGUUGGACA	Cleavage	protein synthesis
MIR827_2	Contig_11792	3	down	40S ribosomal protein S26-like	tlo	gi|514748957	16.384	1	19	416	434	UUUUGUUGGUUGUCAUCUA	UGCAUGGCUACCAACAAAA	Translation	protein synthesis
MIR7528	Contig_4352	3	down	40S ribosomal protein S9-2-like	tlo	gi|514736413	23.25	1	22	172	193	AAGCUUCAGAUUAGCAUUUCGG	CCUUGAUGCUGAGCUGAAGCUU	Translation	protein synthesis
MIR5564a	Contig_92660	2.5	down	4-coumarate--CoA ligase-like 10-like	tlo	gi|502170059	22.279	1	19	370	388	UGUUCGACGAAUUGCUUCC	GGAAGGACUUCGUCGAGCA	Cleavage	lipid metabolism
MIR157a:b:c:f	Contig_5921	3	down	50S ribosomal protein L9	tlo	gi|195612894	11.729	1	20	103	122	UUGACAGAAGAUAGAGAGCA	UCUUCUAUAUCUUCUGUCAG	Cleavage	protein synthesis
MIR8175	Contig_26608	2	down	5-dehydro-2-deoxygluconokinase	tlo	gi|357510321	15.227	1	19	33	51	GAUCCCCGGCAACGGCGCC	AUCGCCGUUGCCGGGGAUC	Cleavage	not assigned unknown
MIR1426	Contig_101684	2.5	down	60S ribosomal protein L32-1-like	tlo	gi|502086694	17.492	1	19	189	207	UUUAAUCAUCAUCAAGAUU	AAUGUUGAUGAUGGUUAAC	Cleavage	protein synthesis
MIR5021	Contig_17017	1.5	down	60S ribosomal protein L35-like	tlo	gi|502114557	23.335	1	19	357	375	UUUUCUUCUUCUUCUUCUC	GAGAAGCAGAAGAAGAAGA	Cleavage	protein synthesis
MIR6173	Contig_29301	1.5	down	70 kDa peptidyl-prolyl isomerase-like isoform X1	tlo	gi|514800809	22.734	1	19	228	246	AGUAUCCAUCGUUUACGGC	GCCGUGAAGGAUGGAUACU	Translation	cell cycle
MIR172c	Contig_29356	3	down	7-methylguanosine phosphate-specific 5'-nucleotidase A-like isoform X2	tlo	gi|514815075	13.445	1	21	267	287	UGUGAAUCUUGAUGAUGCUAC	GGAGCAUCAUUCAGAUACACA	Translation	not assigned unknown
MIR9674a	Contig_22807	3	down	80 kDa MCM3-associated protein-like isoform X1	tlo	gi|514736744	11.01	1	19	169	187	GAAUGGUAGGAUGGAUGAU	UUCAUCCAUUUUAUCAUUU	Cleavage	not assigned no ontology
MIR395a:f:m	Contig_11567	3	down	ABC transporter C family member 9	tlo	gi|475609973	7.781	1	19	1319	1337	AUGAAGUGUUUGGGGGAAC	GUUUUUCCAAAUACUUCAG	Cleavage	transport
MIR5021	Contig_189	1.5	down	ABC transporter F family member 5-like	tlo	gi|357156203	22.019	1	19	3936	3954	UUUUCUUCUUCUUCUUCUC	GAGAAGAAGGAGGAGAAGA	Cleavage	transport
MIR6250	Contig_7398	3	down	ABC transporter-like protein	tlo	gi|11994269	20.719	1	21	498	518	CUUGACGCGUCGAUCUAUCCC	GAGAGAGAGCGACGCGUCAAC	Cleavage	transport
MIR5021	Contig_5090	2	down	abscisic acid receptor PYL5-like	tlo	gi|357128989	14.606	1	19	209	227	UUUUCUUCUUCUUCUUCUC	AAGAAGAAGAAGAAGAGGA	Cleavage	not assigned no ontology
MIR5564a	Contig_17295	3	down	achilleol B synthase-like	tlo	gi|514710002	18.34	1	20	508	527	UGUUCGACGAAUUGCUUCCC	GGCAAGAAAUUUGUCGGACA	Cleavage	secondary metabolism
MIR5049c	Contig_70563	3	down	Acyl-CoA-binding protein; Short=ACBP	tlo	gi|3334113	15.575	1	20	654	673	CCUCCGUCCCAAAAUAAUUG	CAAUUGUGUUGGGACGGAUG	Cleavage	not assigned unknown
MIR827_1	Contig_1415	3	down	adenosylhomocysteinase-like	tlo	gi|514716433	22.68	1	19	1278	1296	UUAGAUGACCAUCAGCAAA	CUUGCUGAGGGUCGUCUGA	Translation	not assigned unknown
MIR169m	Contig_5800	3	down	ADP-ribosylation factor-like protein 8B-like	tlo	gi|357113553	22.773	1	19	429	447	CGGCAAGUCAUCCUUGGCU	AGCCAAAGAUGGCUUGCUC	Cleavage	protein targeting
MIR390	Contig_2035	2.5	down	alkaline ceramidase 3-like isoform X1	tlo	gi|514814637	12.659	1	20	160	178	GGAGCUCAGGAUAGAUAGCG	UGCUAUCU-UCCUGAGCUUC	Cleavage	lipid metabolism
MIR7528	Contig_82741	2.5	down	Allantoinase	tlo	gi|474213550	14.86	1	19	226	244	AAGCUUCAGAUUAGCAUUU	AAAUGCUUGUGUGAAGCUU	Translation	DNA repair
MIR5021	Contig_10406	1.5	down	alpha 1,4-glucan phosphorylase L isozyme	tlo	gi|13195430	8.111	1	19	3	21	UUUUCUUCUUCUUCUUCUC	AAGAAGAAGAAGAAGAAGA	Cleavage	major CHO metabolism
MIR5175a	Contig_23751	3	down	Alpha-galactosidase	tlo	gi|473842240	17.351	1	20	15	34	UCCCUCCGUUCCUAAAUUCU	GGAAGUUGGAAACGGGGGGA	Translation	minor CHO metabolism
MIR444f	Contig_276	3	down	amino acid binding protein	tlo	gi|195626784	23.267	1	19	656	674	UGCAGUUGUUGCCUCAAGC	GGUUUAGGCAGCAACUGUA	Cleavage	not assigned unknown
MIR858a	Contig_20262	3	down	ankyrin repeat and zinc finger domain-containing protein 1-like	tlo	gi|357168240	13.649	1	19	136	154	AAGGUCGAACAGACAACGA	UCGUUCUCUCUUCGACCUA	Translation	RNA regulation of transcription
MIR172a:b:f:i	Contig_28887	2	down	AP2 domain-containing protein	tlo	gi|371930619	24.99	1	21	364	384	AUGCAGCAUCAUCAAGAUUCU	AGAAUCCUGAUGAUGCUGCAG	Cleavage	not assigned unknown
MIR171d	Contig_16980	3	down	Aquaporin NIP2-2; AltName: =NOD26-like intrinsic protein 2-2;	tlo	gi|115467216	24.422	1	19	742	760	UGUUGGCCCGGCUCACUCA	UGAGUUGGCCGGGUUAGCA	Cleavage	transport
MIR390	Contig_15959	3	down	aquaporin NIP2-2-like	tlo	gi|514762481	15.067	1	19	272	290	GGAGCUCAGGAUAGAUAGC	GCUAUCUAGCUCGAGCUCU	Translation	transport
MIR2916	Contig_85214	3	down	aspartic protease	tlo	gi|339460405	22.94	1	21	298	318	AUAUGAUCGUCUUCGAGUCCC	GAGGCUUGAAGUCGGUCAUGU	Translation	protein degradation
MIR395a:f:m	Contig_24898	3	down	aspartic proteinase Asp1-like	tlo	gi|514808074	14.567	1	19	410	428	AUGAAGUGUUUGGGGGAAC	GUUUCUUCAAUUACUUCAU	Translation	not assigned unknown
MIR167	Contig_3607	3	down	ATPase ASNA1 homolog	tlo	gi|514732299	24.238	1	21	1214	1234	AGGAUCAUGCUGGCAGCUUCC	GGAAGCAGGCAGCUUGAUCCU	Cleavage	transport
MIR5073	Contig_2414	3	down	ATP-dependent RNA helicase DHX8	tlo	gi|474124232	17.533	1	22	2330	2352	AAAUAGUUUCC-GAUUCACCAAA	UUAUGUGAAUCCGGAGGCUAUUU	Cleavage	RNA processing
MIR7528	Contig_66449	3	down	autophagy substrate NBR1	tlo	gi|15233935	19.979	1	19	384	402	AAGCUUCAGAUUAGCAUUU	AAAGGCUAAGCUGAAGCUC	Translation	protein degradation
MIR5021	Contig_148	1.5	down	auxin response factor 17-like	tlo	gi|514767300	24.429	1	19	3095	3113	UUUUCUUCUUCUUCUUCUC	GAGGGGAAGAAGAAGAAAG	Cleavage	RNA regulation of transcription
MIR395c	Contig_2885	2.5	down	auxin response factor 25-like	tlo	gi|357161592	11.089	1	19	2490	2508	UGGUGAAGUGUUUGCAGGG	CCCUGCAAGCAUUUCAGCA	Cleavage	RNA regulation of transcription
MIR160a-f	Contig_9303	1	down	Auxin response factor 8	tlo	gi|75261153	24.543	1	20	505	524	UGCCUGGCUCCCUGUAUGCC	GCCAUACAGGGAGCCAGGCA	Cleavage	RNA regulation of transcription
MIR395c	Contig_1900	3	down	B0103C08-B0602B01.10	tlo	gi|116311127	17.556	1	21	1308	1328	UGGUGAAGUGUUUGCAGGGAA	UUCAUUGCACACAUUUCACCA	Cleavage	protein postranslational modification
MIR5021	Contig_26236	2.5	down	BEL1-like homeodomain protein 2	tlo	gi|475611794	16.224	1	20	287	306	UUUUCUUCUUCUUCUUCUCA	UGGGAAGAAGAAGAAGCAAG	Cleavage	RNA regulation of transcription
MIR2916	Contig_3315	3	down	BEL1-like homeodomain protein 6-like	tlo	gi|357150764	19.319	1	19	1700	1718	AUAUGAUCGUCUUCGAGUC	GACUCGAAGACUGUCAUGG	Cleavage	RNA regulation of transcription
MIR1133	Contig_4371	2.5	down	beta-1,3-glucanase	tlo	gi|134131320	13.363	1	22	153	174	CAUAUACUCCCUCCGUCCGAAA	UUUGGGAUGGAGGGAGUAUAUA	Cleavage	misc
MIR395c	Contig_13060	2.5	down	beta-hexosaminidase 1-like	tlo	gi|514743853	15.302	1	19	133	151	UGGUGAAGUGUUUGCAGGG	CCCUGUAUAUACUUCAUCA	Cleavage	protein glycosylation
MIR395a:f	Contig_144	2	down	bifunctional purine biosynthesis protein purH-like	tlo	gi|514733133	18.539	1	19	1684	1702	CCUGAAGUGCUUGAAGGGA	UUCCAUCAAGCAUUUCAGG	Cleavage	nucleotide metabolism
MIR172a	Contig_1516	3	down	bromo-adjacent homology (BAH) domain-containing protein-like	tlo	gi|46390284	24.065	1	21	1576	1596	UGUGAAUCUUGAUGGUGCCGC	GAGGUGCCAUGAGGAUUUACA	Translation	RNA regulation of transcription
MIR390	Contig_18792	3	down	BTB/POZ and MATH domain-containing protein 1-like	tlo	gi|357142070	16.758	1	20	1441	1460	GGAGCUCAGGAUAGAUAGCG	CGUAGUUUAUCCUGAGUUCC	Cleavage	protein degradation
MIR5021	Contig_5632	0.5	down	bZIP transcription factor	tlo	gi|323388807	9.317	1	19	1155	1173	UUUUCUUCUUCUUCUUCUC	GAGAAGAAGAAGAAGAAGA	Cleavage	RNA regulation of transcription
MIR5564a	Contig_96402	3	down	CAAX prenyl protease 1 homolog	tlo	gi|449432124	19.941	1	19	242	260	UGUUCGACGAAUUGCUUCC	GGAGACAGUUUGUUGAACA	Cleavage	protein degradation
MIR157a:b:c:f	Contig_2819	3	down	calcium-dependent protein kinase 1-like isoform X2	tlo	gi|514724493	21.064	1	21	699	718	UUGACAGAAGAUAGAGAGCAC	GGGCUCUCUAUUUUCU-UCAA	Cleavage	signalling
MIR169p	Contig_6646	2.5	down	calcium-dependent protein kinase 2-like	tlo	gi|357112405	19.986	1	22	773	794	CCGGCAAGUUUGUCCUUGGCUA	UAUCCGAGGACGAGAUUGCCGG	Cleavage	signalling
MIR167	Contig_1505	1.5	down	calmodulin-binding transcription activator 3-like isoform X1	tlo	gi|514821424	15.265	1	21	2323	2343	AGGAUCAUGCUGGCAGCUUCC	GAAAGCUGCCAGAGUGAUCCU	Translation	RNA regulation of transcription
MIR5021	Contig_1593	2	down	calnexin homolog	tlo	gi|514801161	16.36	1	20	1354	1373	UUUUCUUCUUCUUCUUCUCA	UGAGAAGGAGAAGGAGAAGG	Cleavage	signalling
MIR396a	Contig_65401	3	down	calnexin homolog 1-like	tlo	gi|357132023	21.291	1	21	80	100	UUUCCAAGGACUUUCUUGAAC	GGUCAGGAAUUUCCUUGGGAA	Translation	not assigned unknown
MIR166d:g:l:a	Contig_37897	3	down	Carbon catabolite-derepressing protein kinase	tlo	gi|474450014	22.476	1	20	1165	1184	CCUCGAGCCAGACAACAUUC	GGAUGUUUUCGGGCUUGAGG	Translation	protein postranslational modification
MIR395d	Contig_5910	2.5	down	carboxylesterase-like protein	tlo	gi|413934862	15.001	1	19	108	126	CGUAAAGUGCUUGAAGGGA	UCUCUUCAAGCAUUUUAUC	Cleavage	not assigned no ontology
MIR172c	Contig_8567	3	down	CASP-like protein 5	tlo	gi|226504214	10.181	1	19	152	170	UGUGAAUCUUGAUGAUGCU	AGGAUCAGUGAGAUUCACA	Cleavage	not assigned no ontology
MIR156f:h:l:d	Contig_19881	3	down	CBL-interacting protein kinase 11-like	tlo	gi|514783673	8.981	1	19	1121	1139	GCUCACUUCUCUUUCUGUC	CAUGCAAAGAGAAGUGAGC	Cleavage	protein postranslational modification
MIR166d:g:l:a	Contig_20	2.5	down	CBL-interacting protein kinase 1-like	tlo	gi|357131881	15.38	1	20	2279	2298	CCUCGAGCCAGACAACAUUC	GAACGUUCUCUGGCUUGAGG	Cleavage	protein postranslational modification
MIR5021	Contig_4391	2	down	CBL-interacting protein kinase 23-like	tlo	gi|514724299	9.228	1	19	2246	2264	UUUUCUUCUUCUUCUUCUC	GAGAGGAAGAAGGGGAGAA	Cleavage	protein postranslational modification
MIR172a:b:f:i	Contig_12343	3	down	CBL-interacting protein kinase 29-like	tlo	gi|514737100	18.339	1	19	2917	2935	AUGCAGCAUCAUCAAGAUU	AAUUUUGAAGAGGUUGCAU	Translation	protein postranslational modification
MIR396c:f	Contig_23569	2.5	down	CBL-interacting protein kinase 31-like isoform X1	tlo	gi|514819735	14.981	1	19	624	642	GGUCAAGAAAGCUGUGGGA	UCCCUUCGCUUUCUUGACC	Cleavage	protein postranslational modification
MIR408e	Contig_22456	3	down	CBL-interacting protein kinase 32	tlo	gi|474374521	6.196	1	19	628	646	GCCAGGGAAGAGUCAGUGC	GCACUCAUUCUUCCCUGCC	Cleavage	protein postranslational modification
MIR156	Contig_47305	3	down	CCAAT-box transcription factor complex WHAP3, putative, expressed	tlo	gi|108708771	17.717	1	19	178	196	GUGCUCACUCUCUUCUGUC	GACAGAACAGGGUGAGGAC	Cleavage	not assigned unknown
MIR5021	Contig_461	2	down	cellulose synthase 11	tlo	gi|162458651	13.208	1	19	469	487	UUUUCUUCUUCUUCUUCUC	AAGAAGAAGGAGAAGAAAG	Cleavage	cell wall cellulose synthesis
MIR5021	Contig_9841	2	down	ceramide kinase	tlo	gi|224830102	17.582	1	20	120	139	UUUUCUUCUUCUUCUUCUCA	UGAGCAGAAGAUGAAGAAAA	Translation	protein postranslational modification
MIR5021	Contig_10631	2	down	charged multivesicular body protein 5-like	tlo	gi|357135097	19.53	1	19	1405	1423	UUUUCUUCUUCUUCUUCUC	GGGAAGAAGAAGAGGAGGA	Cleavage	RNA regulation of transcription
MIR169m	Contig_1789	3	down	CHD3-type chromatin-remodeling factor PICKLE-like	tlo	gi|357125031	24.464	1	20	488	507	CGGCAAGUCAUCCUUGGCUA	UAGUCGAUGAUGAUUUGCUG	Cleavage	RNA regulation of transcription
MIR172c	Contig_13387	3	down	chloride channel protein CLC-e-like	tlo	gi|357130807	17.338	1	20	52	71	UGUGAAUCUUGAUGAUGCUA	UCGCAUUAUCAAGAUGCACA	Cleavage	transport
MIR172c	Contig_10425	3	down	chromatin structure-remodeling complex subunit RSC1-like	tlo	gi|514729586	15.534	1	19	50	68	UGUGAAUCUUGAUGAUGCU	UUCAUCAUCAACAUUCACA	Cleavage	RNA regulation of transcription
MIR156f:h:l:d	Contig_14590	3	down	clustered mitochondria protein homolog isoform X1	tlo	gi|514726736	11.217	1	19	3765	3782	GCUCACUUCUCUUUCUGUC	AACAGAAAGA-AAGUGAGC	Translation	not assigned no ontology
MIR172a:b:f:i	Contig_2918	3	down	clustered mitochondria protein-like	tlo	gi|514717251	18.467	1	19	1413	1431	AUGCAGCAUCAUCAAGAUU	GAUUUUGUUGAUGCUGCAG	Cleavage	not assigned no ontology
MIR172f:i	Contig_11290	3	down	clustered mitochondria protein-like isoform X1	tlo	gi|514804298	17.392	1	20	2790	2809	AGAAUCUUGAUGAUGCUGCA	UACAGCAUCAUCAAGGUUUC	Cleavage	not assigned no ontology
MIR167a:b:i:d:e	Contig_21899	3	down	coiled-coil-helix-coiled-coil-helix domain-containing protein 4	tlo	gi|226533439	16.866	1	21	257	276	UAGAUCAUGCUGGCAGCUUCA	UCGAGCU-CCAGCAUGGUCUA	Cleavage	not assigned unknown
MIR395a:f	Contig_10901	1	down	conserved oligomeric Golgi complex subunit 2-like	tlo	gi|514812508	15.335	1	20	789	808	CCUGAAGUGCUUGAAGGGAA	UUCCCUUCAAGUGCUUCAGG	Cleavage	not assigned unknown
MIR5083	Contig_17045	2.5	down	COP9 signalosome complex subunit 5a-like	tlo	gi|514742381	20.197	1	20	1212	1231	UGAUCAGAUAAUUGUAGUCU	AGAUUACAAUGAUCUGAUCU	Translation	signalling
MIR5175a	Contig_1172	3	down	copper-transporting ATPase RAN1-like	tlo	gi|514764895	19.023	1	19	216	234	UCCCUCCGUUCCUAAAUUC	CAGUUUAGGAUUGGAGGGA	Translation	transport
MIR396a	Contig_597	2.5	down	COX assembly mitochondrial protein 2 homolog	tlo	gi|514713451	16.976	1	19	290	308	UUUCCAAGGACUUUCUUGA	UCAAGAAGUUCUUUGGAGA	Translation	not assigned no ontology
MIR398a:b	Contig_3481	3	down	csd1	tlo	gi|306755374	24.108	1	20	265	284	UGUGUUCUCAGGUCACCCCU	AGGGGUCGCCUGAGAUCACA	Cleavage	redox
MIR7528	Contig_9693	3	down	C-terminal binding protein AN-like	tlo	gi|514818254	19.974	1	20	171	190	AAGCUUCAGAUUAGCAUUUC	GAAUGGCUAAACUGAAGCUU	Translation	RNA regulation of transcription
MIR444e	Contig_22697	3	down	CTP synthase, putative, expressed	tlo	gi|108862814	20.561	1	21	1159	1179	UGCAGUUGCUGCCUCAAGCUU	GAUCUUGAGGAUGCAACUGCA	Translation	nucleotide metabolism
MIR5021	Contig_823	3	down	CUGBP Elav-like family member 2-like isoform 1	tlo	gi|357126722	24.373	1	20	234	253	UUUUCUUCUUCUUCUUCUCA	UGGGAAGGAGGAGGAGGAGA	Cleavage	RNA binding
MIR395a:f	Contig_6226	3	down	cyclin-dependent kinase inhibitor 1C-like isoform X1	tlo	gi|514715978	20.376	1	19	100	119	CCUGAAG-UGCUUGAAGGGA	UUUCUUCAAGCAGCUUCAGG	Cleavage	not assigned unknown
MIR9774	Contig_22782	2.5	down	Cystathionine gamma-synthase, chloroplastic	tlo	gi|473762980	14.421	1	20	25	44	GACAGAAAUACCCAAUAUCU	AAAUAUUGGGGAUUUUUGUC	Translation	not assigned unknown
MIR5021	Contig_73206	1.5	down	cytochrome P450 71A1-like	tlo	gi|470126350	16.258	1	19	121	139	UUUUCUUCUUCUUCUUCUC	AAGAAGAAGAAGAAGAAGA	Cleavage	not assigned unknown
MIR5021	Contig_12854	2.5	down	cytochrome P450 734A2-like	tlo	gi|514708340	20.995	1	20	420	439	UUUUCUUCUUCUUCUUCUCA	UGAGGAGGAGGAGAAGAAGG	Cleavage	misc
MIR827_2	Contig_4703	3	down	cytochrome P450 90A1-like	tlo	gi|514807580	16.194	1	19	147	165	UUUUGUUGGUUGUCAUCUA	CAGACGACAACAAACAAAA	Cleavage	misc
MIR396a	Contig_71882	2.5	down	Cytokine-induced anti-apoptosis inhibitor 1, putative isoform 1	tlo	gi|508702801	16.817	1	19	52	70	UUUCCAAGGACUUUCUUGA	UCGAGGAAGUCGUUGGGAA	Cleavage	not assigned unknown
MIR156f:h:l:d	Contig_1763	2	down	cytosolic isocitrate dehydrogenase -like	tlo	gi|514779435	12.434	1	22	1931	1952	GCUCACUUCUCUUUCUGUCAGC	GCAGAGAGAGAGAGGAGUGAGC	Cleavage	TCA
MIR5021	Contig_712	1	down	DEAD-box ATP-dependent RNA helicase 15-like isoform X2	tlo	gi|514777814	11.847	1	19	434	452	UUUUCUUCUUCUUCUUCUC	GGGAAGAAGAAGAAGAAGA	Cleavage	RNA processing
MIR172c	Contig_7261	3	down	DEAD-box ATP-dependent RNA helicase 28-like isoform X1	tlo	gi|514752873	11.817	1	19	1585	1603	UGUGAAUCUUGAUGAUGCU	AGCCUCAUCAAGGAUCACA	Cleavage	RNA processing
MIR7783	Contig_8774	3	down	defective in exine formation protein, putative, expressed [Oryza sativa Japonica	tlo	gi|115456315	12.608	1	19	1176	1193	UCUCAUCCACAUGGUAUCA	UGAUACCAUGUGGG-GAGA	Cleavage	not assigned no ontology
MIR172f:i	Contig_48740	2	down	deoxyribodipyrimidine photolyase	tlo	gi|226494307	21.288	1	19	416	434	AGAAUCUUGAUGAUGCUGC	GUAGCAUCACCAAGAUUUU	Translation	misc
MIR169m	Contig_4569	2.5	down	derlin-2.1-like	tlo	gi|357118422	18.888	1	20	44	63	CGGCAAGUCAUCCUUGGCUA	UACCCAAGGAUGACUGGCCG	Cleavage	not assigned unknown
MIR1426	Contig_2468	3	down	developmentally-regulated GTP-binding protein 1-like	tlo	gi|514736369	16.967	1	19	1423	1441	UUUAAUCAUCAUCAAGAUU	UAUCUUGCUGAUGAUUAAC	Cleavage	transport
MIR172j	Contig_95342	3	down	DIS3-like exonuclease 2	tlo	gi|474417757	22.472	1	19	37	55	UGGGAAUCUUGAUGAUGCU	AGCAUCGUCAAGAUCUUCA	Cleavage	cell division
MIR7528	Contig_9986	3	down	disease resistance protein RPM1-like isoform X1	tlo	gi|514807749	17.267	1	20	2873	2892	AAGCUUCAGAUUAGCAUUUC	GGAAUGCUGAUUUGAUGCUU	Cleavage	stress biotic
MIR5083	Contig_18248	2	down	Disease resistance protein RPS2	tlo	gi|475433638	14.833	1	20	1140	1160	AGACUAC-AAUUAUCUGAUCA	UUAUCAGAUAAUUCGUAGUCU	Cleavage	stress biotic
MIR5564a	Contig_16054	3	down	DNA annealing helicase and endonuclease ZRANB3-like	tlo	gi|514735649	17.145	1	19	2604	2622	UGUUCGACGAAUUGCUUCC	GGAGGCAGUUCGUUCAACA	Cleavage	RNA regulation of transcription
MIR172a:b:f:i	Contig_49068	2.5	down	DNA binding protein	tlo	gi|226502879	21.988	1	20	479	498	AUGCAGCAUCAUCAAGAUUC	GGGUCUGGAUGGUGCUGCAU	Cleavage	DNA synthesis/chromatin structure
MIR167a	Contig_548	3	down	DNA repair helicase XPB1-like	tlo	gi|514801205	17.705	1	20	2243	2262	UGAAGCUGCCAGCAUGAUCU	AGGUCGUGCUUGUGGCUUCA	Translation	DNA repair
MIR9674a	Contig_11118	3	down	DNA repair protein UVH3-like isoform X1	tlo	gi|514821205	8.065	1	20	768	787	GAAUGGUAGGAUGGAUGAUG	CAUCAUUCAUCACAUCAUUC	Translation	DNA repair
MIR172e	Contig_7008	2.5	down	DNA replication licensing factor MCM5-like	tlo	gi|514719426	17.041	1	21	1338	1358	UGUGAAUCUUGAUGAUGUUGC	GUCACAUCAUCAAGGUUCAUG	Cleavage	DNA synthesis/chromatin structure
MIR5083	Contig_13224	3	down	DNA-binding protein RAV1	tlo	gi|226500200	15.599	1	19	546	564	UGAUCAGAUAAUUGUAGUC	GGCUAAGAUGAUCUGAUCA	Translation	RNA regulation of transcription
MIR1426	Contig_4717	3	down	DNA-binding protein-like	tlo	gi|115468996	13.162	1	19	156	174	UUUAAUCAUCAUCAAGAUU	AACCUUUAUGAUGGUUAGA	Cleavage	not assigned unknown
MIR5021	Contig_8144	2	down	DNA-directed RNA polymerase I subunit rpa49-like	tlo	gi|514809802	19.618	1	19	345	363	UUUUCUUCUUCUUCUUCUC	AAGAAGGAGAAGAAGGAAA	Cleavage	RNA regulation of transcription
MIR172a:b:f:i	Contig_24961	3	down	DNA-directed RNA polymerase III subunit RPC3-like isoform X1	tlo	gi|514780179	18.897	1	19	743	761	AUGCAGCAUCAUCAAGAUU	CAUCUUUAUCAUGCUGCAU	Translation	RNA transcription
MIR396c:f	Contig_3054	2.5	down	dnaJ homolog subfamily C member 2-like isoform X1	tlo	gi|514800883	14.67	1	19	1161	1179	GGUCAAGAAAGCUGUGGGA	UUCUGCAGCUUUUUUGGCC	Cleavage	cell division
MIR172j	Contig_4654	2.5	down	DnaJ homolog subfamily C member 7	tlo	gi|473953074	13.448	1	19	1459	1477	UGGGAAUCUUGAUGAUGCU	AGCAUCUUCAAGCUUCCCA	Cleavage	stress abiotic
MIR5021	Contig_31048	2.5	down	dnaJ protein homolog	tlo	gi|460388160	8.925	1	20	2060	2079	UUUUCUUCUUCUUCUUCUCA	UGAGGAGGAGGAGGAGGAAA	Cleavage	stress abiotic
MIR395a:f:m	Contig_12486	2.5	down	dynamin-2B-like	tlo	gi|357143982	15.058	1	19	1629	1648	AUGAAGUGUU-UGGGGGAAC	GUUCCUCCACAACACUUCAU	Translation	misc
MIR172a:b:f:i	Contig_11584	2.5	down	dynamin-related protein 3A-like	tlo	gi|514786407	22.241	1	19	478	496	AUGCAGCAUCAUCAAGAUU	AAUCUGGAUGAGGUUGCAU	Cleavage	misc
MIR6476a:b:c	Contig_34523	2.5	down	E3 ubiquitin ligase BIG BROTHER-related-like	tlo	gi|514732598	19.547	1	19	469	487	UCAUGUUUCAUCUCCACUG	CAGUGGAUGUGGAGCAUGA	Cleavage	protein degradation
MIR3630	Contig_14889	3	down	E3 ubiquitin-protein ligase Arkadia-like	tlo	gi|514746805	22.885	1	21	127	147	UGUGGGAAUCUCUCUGAUGCU	AUCAUGGGAGAGCUUUCCACA	Translation	protein degradation
MIR7783	Contig_102	3	down	E3 ubiquitin-protein ligase RKP-like	tlo	gi|514736354	23.211	1	24	1063	1087	UCUCAUCCACAUGGUAUCAG-AGCU	AGCUGCUGAUAUGAUGUGGUUGAGA	Cleavage	protein degradation
MIR169e_1	Contig_4003	3	down	E3 ubiquitin-protein ligase RNF12-B-like	tlo	gi|514767034	17.352	1	19	1962	1980	GGCAGUCUCCUUGGCUAGC	GGUGGCCAAGGAGGCUGCA	Cleavage	protein degradation
MIR395h	Contig_61867	3	down	E3 ubiquitin-protein ligase RNF14-like	tlo	gi|502162680	20.551	1	20	745	764	AAGUUCCCCCAAACACUUCA	UGAAGUGUUUGUAGGGAUUU	Translation	protein degradation
MIR395d	Contig_6922	3	down	E3 ubiquitin-protein ligase RNF25-like isoform 2	tlo	gi|357156416	12.1	1	20	31	50	CGUAAAGUGCUUGAAGGGAA	UUCUCAUCAAACACUUUGCG	Translation	protein degradation
MIR169y	Contig_8573	3	down	E3 ubiquitin-protein ligase UPL3-like isoform X3	tlo	gi|514800369	22.978	1	19	5403	5421	UAGGCAAGUCAUCCUUCGC	GCAGAUGAUGAUUUGCCUA	Cleavage	protein degradation
MIR5368	Contig_2869	3	down	early endosome antigen 1-like isoform X1	tlo	gi|514815198	22.794	1	19	349	367	GGACAGUCUCAGGUAGACA	UUUCUGUCUGUGACUGUCC	Translation	protein postranslational modification
MIR156f:h:l:d	Contig_13746	3	down	elicitor-responsive protein 1-like	tlo	gi|357125824	19.763	1	19	365	383	GCUCACUUCUCUUUCUGUC	GAGAGGAAGAGAAGAGAGC	Cleavage	not assigned unknown
MIR172j	Contig_5659	2	down	elongator complex protein 3-like	tlo	gi|514802219	11.875	1	19	1169	1187	UGGGAAUCUUGAUGAUGCU	AGCAUCAUGAAGAUUUCUA	Translation	RNA regulation of transcription
MIR396a	Contig_37763	3	down	elongator complex protein 4-like	tlo	gi|357123182	9.393	1	20	356	375	UUUCCAAGGACUUUCUUGAA	UUUGAGAAAACCCUUGGAAA	Translation	development
MIR166g	Contig_13771	3	down	endoplasmic reticulum metallopeptidase 1-like	tlo	gi|514726468	17.658	1	20	1209	1228	GAUCUUGGAUCAGCCUCCAU	GUGGAGGCUGAUAUAGGGUU	Cleavage	protein degradation
MIR6476a:b:c	Contig_48038	2.5	down	essential protein for meiotic synapsis	tlo	gi|37999050	12.318	1	19	711	730	UCAUGUU-UCAUCUCCACUG	UAGUGGAGAUGAUGACAUGA	Cleavage	RNA regulation of transcription
MIR5564a	Contig_1271	2.5	down	ethylene response protein	tlo	gi|413923623	17.977	1	19	3489	3507	UGUUCGACGAAUUGCUUCC	UGAAGCAUUUCGUCGAGCA	Cleavage	stress abiotic
MIR5021	Contig_3509	1.5	down	ethylene-responsive transcription factor 1-like	tlo	gi|357124945	23.61	1	19	148	166	UUUUCUUCUUCUUCUUCUC	GAGAAGAAGAAGAAGAAGC	Cleavage	RNA regulation of transcription
MIR1133	Contig_17427	3	down	eukaryotic peptide chain release factor subunit 1-2-like isoform X1	tlo	gi|514751046	19.236	1	22	122	143	CAUAUACUCCCUCCGUCCGAAA	UUAAGAACGGAGGGAGUAUAUA	Cleavage	protein synthesis
MIR393b:a:c:d	Contig_2683	3	down	eukaryotic translation initiation factor 3 subunit A-like isoform X1	tlo	gi|514774928	13.907	1	21	820	840	AGAUCAAUGCGAUCCCUUUGG	UCAAAGGGAUCGUCCUGAUCU	Cleavage	protein synthesis
MIR5021	Contig_52067	2	down	expansin EXPA11	tlo	gi|59544153	15.387	1	19	238	256	UUUUCUUCUUCUUCUUCUC	AAGAGGAAGAAGAAGAGAA	Cleavage	cell wall modification
MIR5564a	Contig_19894	2.5	down	expansin-A16-like	tlo	gi|514765897	18.263	1	20	292	311	UGUUCGACGAAUUGCUUCCC	GGCAAGCAGUUCGUCGAGUA	Cleavage	cell wall modification
MIR7767	Contig_15563	3	down	expansin-B4-like	tlo	gi|357114484	12.115	1	21	1140	1160	GGGAGAGCUCUCAGCUUGGGG	UUCCAAGCUAGUAGCUCUCUC	Translation	cell wall modification
MIR5021	Contig_8074	3	down	expansin-like A1-like	tlo	gi|357120841	13.869	1	20	611	630	UUUUCUUCUUCUUCUUCUCA	UGGGAAGAAGAAGAAAGAAG	Cleavage	cell wall modification
MIR172j	Contig_99	3	down	FAM10 family protein At4g22670-like	tlo	gi|357166285	18.6	1	20	479	498	UGGGAAUCUUGAUGAUGCUG	UAGCAUCAUCAAGUUUUCCU	Cleavage	not assigned no ontology
MIR172a:b:f:i	Contig_3873	3	down	fasciclin-like arabinogalactan protein 8 precursor	tlo	gi|195616706	23.612	1	21	1310	1330	AUGCAGCAUCAUCAAGAUUCU	AGGAUCUUGGUGAUGUUGUAC	Cleavage	cell wall
MIR5084	Contig_12475	2.5	down	fatty acid 2-hydroxylase 1-like isoform X1	tlo	gi|514755367	19.441	1	19	1331	1349	AUACAGUACUGCAGAGGAU	AUCCUCUGCACUACUGUCU	Translation	lipid metabolism
MIR444b:c	Contig_11183	3	down	F-box protein At1g78280-like	tlo	gi|357111978	18.184	1	21	1191	1211	UGCAGUUGUUGUCUCAAGCUU	AACCUAGAGACAACAGUUGCA	Cleavage	RNA regulation of transcription
MIR159b_2	Contig_890	3	down	ferredoxin-dependent glutamate synthase, chloroplastic precursor	tlo	gi|162460721	14.473	1	21	2598	2618	CUUGGAUUGAAGGGAGCUCCU	ACGAUCACUCUUCAAUUCAAG	Cleavage	N-metabolism
MIR172a	Contig_30632	3	down	ferrochelatase	tlo	gi|2429618	15.157	1	19	1412	1430	UGUGAAUCUUGAUGGUGCC	CGUACUAUGAAGAUUCACA	Translation	tetrapyrrole synthesis
MIR3711	Contig_22412	3	down	fiber protein Fb19	tlo	gi|226496319	24.136	1	20	592	611	UGGCGCUAGAAGGAGGGCCU	GGGCCCUCCUGAUGGCGCCG	Translation	stress abiotic
MIR166i_2	Contig_2042	3	down	filament-like plant protein 4-like	tlo	gi|357113180	23.888	1	21	3663	3683	UCGGAUCAGGCUUCAUUCCUC	GCGGAAUGCAGGCAGAUCCGA	Translation	not assigned unknown
MIR172c	Contig_36139	3	down	floral homeotic protein	tlo	gi|195653673	15.798	1	21	868	888	UGUGAAUCUUGAUGAUGCUAC	GCAGCAUCAUCAGGAUUCUCU	Cleavage	RNA regulation of transcription
MIR172a:b:f:i	Contig_2098	2	down	floral homeotic protein APETALA 2-like	tlo	gi|514804325	24.581	1	21	815	835	AUGCAGCAUCAUCAAGAUUCU	GGAAUCGUGAUGAUGCUGCAG	Cleavage	not assigned unknown
MIR5083	Contig_26368	2	down	formin-like protein 10-like	tlo	gi|357138771	19.151	1	20	764	783	UGAUCAGAUAAUUGUAGUCU	AGACGGCAAUUGUCUGAUCA	Cleavage	not assigned no ontology
MIR5021	Contig_18439	1.5	down	formin-like protein 1-like	tlo	gi|357126330	9.353	1	19	2	20	UUUUCUUCUUCUUCUUCUC	AAGAAGAAGAAGAAGAAAG	Cleavage	not assigned no ontology
MIR7767	Contig_78472	3	down	Formin-like protein 6	tlo	gi|475502214	14.421	1	21	348	368	GGGAGAGCUCUCAGCUUGGGG	CUCUAAACUGAGAGUUUUCUC	Cleavage	not assigned no ontology
MIR396a	Contig_16688	2.5	down	Fusarium resistance protein I2C-5-like	tlo	gi|57899231	23.18	1	19	810	828	UUUCCAAGGACUUUCUUGA	UCAAGAAGUUUCUUGGAGA	Translation	stress biotic
MIR396a	Contig_32648	3	down	GATA transcription factor 12-like	tlo	gi|514781775	14.932	1	19	147	165	UUUCCAAGGACUUUCUUGA	UAGAGAAGCUCCUUGGAAA	Translation	not assigned unknown
MIR5021	Contig_45305	2	down	GCN5-related N-acetyltransferase-like	tlo	gi|49388013	21.316	1	20	25	44	UUUUCUUCUUCUUCUUCUCA	UGAGACGAAGAAGAAGAAAC	Cleavage	not assigned unknown
MIR395c	Contig_3460	3	down	GDP-L-galactose phosphorylase 1-like	tlo	gi|357156527	15.011	1	21	1034	1054	UGGUGAAGUGUUUGCAGGGAA	UACUUUGCAAAUCCUUUACCA	Translation	redox
MIR395a:f:m	Contig_1764	3	down	GDSL esterase/lipase At1g28600-like	tlo	gi|514779342	18.474	1	20	929	948	AUGAAGUGUUUGGGGGAACU	AGUUCCCGGAACCACUUCAU	Translation	misc
MIR399j	Contig_11573	3	down	gene X-like protein	tlo	gi|2735841	15.077	1	21	399	419	AGGCAGCUCUCCUCUGGCAGG	UCUCCCAUAGGAAAGCUGCCU	Translation	RNA regulation of transcription
MIR396a	Contig_50351	2	down	glutamate decarboxylase (GAD2)	tlo	gi|16226294	16.562	1	19	283	301	UUUCCAAGGACUUUCUUGA	UCGAUAAAGUUCUUGGAAA	Cleavage	amino acid metabolism
MIR5021	Contig_24047	1.5	down	glutamic acid-rich protein-like	tlo	gi|514818260	14.225	1	19	419	437	UUUUCUUCUUCUUCUUCUC	GAGAAGAAGGAGGAGAAGA	Cleavage	DNA repair
MIR396a	Contig_31710	3	down	glutathione transferase	tlo	gi|195652731	20.063	1	21	366	386	UUUCCAAGGACUUUCUUGAAC	GAUCAAGGAAGAAUUUGGAAA	Translation	misc
MIR5021	Contig_18562	2	down	glycerol kinase-like	tlo	gi|470134920	9.713	1	20	501	520	UUUUCUUCUUCUUCUUCUCA	UGAGAGGAGGAAGAGGAAGA	Cleavage	lipid metabolism
MIR396a	Contig_9517	3	down	Glycyl-tRNA synthetase family protein	tlo	gi|550347131	20.748	1	19	101	119	UUUCCAAGGACUUUCUUGA	UCAGGCAGCUCCUUGGAAA	Translation	protein aa activation
MIR167a:b:i:d:e	Contig_23293	3	down	GTPase-activating protein gyp1-like	tlo	gi|514720017	21.595	1	19	169	186	UAGAUCAUGCUGGCAGCUU	CAGCUGC-AGCAUGAUCUA	Cleavage	signalling
MIR6478	Contig_11081	3	down	GTP-binding nuclear protein Ran-2-like	tlo	gi|514779286	16.006	1	21	61	81	CACCAACUGAGCUAAGGUCGG	CGGAUUUUACCGCAGUUGGUG	Translation	signalling
MIR444f	Contig_16538	3	down	G-type lectin S-receptor-like serine/threonine-protein kinase RLK1-like	tlo	gi|357167282	18.163	1	21	379	399	UGCAGUUGUUGCCUCAAGCUU	AUGCUUGAUGGAGCAACUGCG	Translation	signalling
MIR444b:c	Contig_25565	3	down	guanine deaminase-like	tlo	gi|357111084	16.098	1	19	190	208	UGCAGUUGUUGUCUCAAGC	GUUACGGACAACAACUGCA	Cleavage	nucleotide metabolism
MIR5021	Contig_26024	1.5	down	heat shock 70 kDa protein 15-like	tlo	gi|460413943	11.062	1	19	1740	1758	UUUUCUUCUUCUUCUUCUC	GAGAAGAAGGAGGAGAAGA	Cleavage	stress abiotic
MIR166g	Contig_15248	2.5	down	heat shock 70 kDa protein 8-like	tlo	gi|514820981	16.72	1	19	1123	1141	GAUCUUGGAUCAGCCUCCA	UGGAGGGUGUUCCAGGAUC	Translation	stress abiotic
MIR393a:b	Contig_33310	3	down	heat shock factor protein HSF30	tlo	gi|226510570	19.36	1	19	412	430	GAUCAAUGCGAUCCCUUUG	AGAAGGCGUCGCAUUGAUC	Cleavage	RNA regulation of transcription
MIR3630	Contig_195	3	down	heat shock protein 70	tlo	gi|21664287	23.015	1	19	59	77	AAGCAUCAGAGAGAUUCCC	AGGAGGUUCUCUGAUGCUU	Cleavage	stress abiotic
MIR5021	Contig_136	1.5	down	Heat shock protein 81-1; Short=HSP81-1; AltName: Full=Heat shock protein 82	tlo	gi|158513648	5.22	1	19	685	703	UUUUCUUCUUCUUCUUCUC	GAGAAGGAAAAGAAGAAAA	Translation	stress abiotic
MIR5021	Contig_47026	3	down	heat shock protein 83-like isoform 1	tlo	gi|225426164	17.766	1	20	192	211	UUUUCUUCUUCUUCUUCUCA	UGAGGAGGAGAAGAAGGAGC	Cleavage	stress abiotic
MIR5368	Contig_18528	3	down	heparan-alpha-glucosaminide N-acetyltransferase-like	tlo	gi|357134575	14.678	1	19	354	372	UGUCUACCUGAGACUGUCC	CUACAGUUUCAGGUAGACG	Cleavage	not assigned unknown
MIR5021	Contig_40840	2.5	down	homeobox-leucine zipper protein ATHB-4	tlo	gi|226508884	17.204	1	20	214	233	UUUUCUUCUUCUUCUUCUCA	UGGGAGGAAGAAGAAGAACA	Cleavage	not assigned unknown
MIR159f	Contig_5793	2.5	down	HUA enhancer 2	tlo	gi|115484445	15.761	1	21	3842	3862	UCAUUGGAAUGAGAGGAGCUC	GAGUUCGUCUCAUCCCAAUGA	Cleavage	DNA synthesis/chromatin structure
MIR6250	Contig_29066	2.5	down	hydrophobic protein OSR8-like	tlo	gi|357160017	16.706	1	19	112	130	GGGGAUAGAUCGACGCGUC	GAGGGGUCGAUCUAUCUCC	Cleavage	stress abiotic
MIR444e	Contig_5763	3	down	hydroxymethylglutaryl-CoA lyase	tlo	gi|195651569	17.594	1	21	858	878	UGCAGUUGCUGCCUCAAGCUU	GGGUUAGAGGCAGCGGUUGCA	Cleavage	amino acid metabolism
MIR395c	Contig_14245	3	down	importin subunit alpha-2-like	tlo	gi|514775574	11.421	1	19	1228	1246	UGGUGAAGUGUUUGCAGGG	CUCUUCAAACACUUCACGA	Cleavage	protein targeting
MIR5021	Contig_683	1.5	down	inorganic phosphate transporter 1-4	tlo	gi|225433120	5.16	1	19	2018	2036	UUUUCUUCUUCUUCUUCUC	AAGAAGAAGAAGAAGAAGA	Cleavage	transport
MIR399a:e	Contig_6434	1.5	down	inorganic pyrophosphatase 2-like	tlo	gi|357135424	23.386	1	20	547	566	UGCCAAAGGAGAAUUGCCCU	AGGGUAGUUUUCCUUUGGCA	Cleavage	misc
MIR5059	Contig_1511	3	down	inosine-5'-monophosphate dehydrogenase-like	tlo	gi|514813540	23.669	1	19	1529	1547	CGGCCUGGGCAGCACCACC	ACUGGUGCUGCCCAGGUUG	Cleavage	nucleotide metabolism
MIR390	Contig_5446	3	down	Isocitrate dehydrogenase	tlo	gi|357517751	19.524	1	18	381	399	GGAGCUCAG-GAUAGAUAG	CUAUCUAUCGUUGAGCUUC	Translation	not assigned unknown
MIR171d	Contig_5573	2.5	down	isopenicillin N epimerase-like	tlo	gi|357131847	19.922	1	20	1097	1116	UGUUGGCCCGGCUCACUCAG	UUGAGUGGGCUGCGUCAACA	Cleavage	RNA regulation of transcription
MIR159f	Contig_36197	3	down	KHG/KDPG aldolase	tlo	gi|226491416	19.625	1	20	59	78	UCAUUGGAAUGAGAGGAGCU	AUUUCCUCUCGUACCAAUGA	Cleavage	not assigned unknown
MIR444f	Contig_13921	3	down	kinesin-like protein NACK1-like isoform X1	tlo	gi|514798372	19.303	1	20	2086	2105	UGCAGUUGUUGCCUCAAGCU	AGCUAGAAGCAAUAGCUGCA	Cleavage	cell organisation
MIR394c	Contig_8722	2.5	down	kinesin-like protein NACK1-like isoform X1	tlo	gi|514715563	19	1	19	1272	1290	UUGGCAUUCUGUCCACCUC	UAGGUGGUCAGAAUGCUAA	Cleavage	cell organisation
MIR5059	Contig_19362	3	down	laccase-7-like	tlo	gi|514784424	13.271	1	19	83	101	CGGCCUGGGCAGCACCACC	AGUCGUGCUGCACAGGCCG	Cleavage	secondary metabolism
MIR395c	Contig_8147	3	down	leucine-rich repeat receptor-like protein kinase PEPR2-like	tlo	gi|357140190	15.839	1	22	2179	2200	UGGUGAAGUGUUUGCAGGGAAC	GAUCUCUGCAGGCACGUCACCA	Cleavage	signalling
MIR5021	Contig_3693	2.5	down	LLP-Rop1	tlo	gi|126512826	15.424	1	19	244	262	UUUUCUUCUUCUUCUUCUC	GAGAAGAAGAAGAAGAACU	Cleavage	not assigned unknown
MIR166d:g:l:a	Contig_37603	2.5	down	LRR receptor-like serine/threonine-protein kinase RPK2-like	tlo	gi|514723768	14.741	1	19	249	267	GGAAUGUUGUCUGGCUCGA	UCAAGCCAAACAACAUUCU	Translation	protein postranslational modification
MIR5049c	Contig_30143	1	down	lysophospholipid acyltransferase LPEAT1-like isoform X1	tlo	gi|514751445	11.436	1	22	40	61	CCUCCGUCCCAAAAUAAUUGUC	GACAAGUAUUUUGGGACGGAGG	Cleavage	misc
MIR166i_2	Contig_16052	2	down	MAP kinase phosphatase	tlo	gi|125988083	18.577	1	20	691	710	UCGGAUCAGGCUUCAUUCCU	GGGAAUGAAGUGUGAUCCGG	Translation	protein postranslational modification
MIR172j	Contig_569	3	down	MATE efflux family protein 1-like	tlo	gi|514820991	8.896	1	20	264	283	UGGGAAUCUUGAUGAUGCUG	CAGCAUCAUCAAUCUUUCCA	Cleavage	transport
MIR394c	Contig_15501	2.5	down	meiotic recombination protein SPO11-1-like	tlo	gi|514813930	17.466	1	19	535	553	UUGGCAUUCUGUCCACCUC	UAGGUGGCCAGAAUGUCAA	Cleavage	DNA synthesis/chromatin structure
MIR5021	Contig_6521	1.5	down	membrane protein precursor	tlo	gi|226506698	4.536	1	20	59	78	UUUUCUUCUUCUUCUUCUCA	UCAGAAGAAGAAGAAGAAGA	Cleavage	hormone metabolism
MIR5082	Contig_23448	3	down	metal tolerance protein C3	tlo	gi|195645876	18.215	1	21	312	332	UGCGAUGAUGGCCGCGCGGGU	GUCUUCGCGGCCAUCAUGGCA	Cleavage	transport
MIR396a	Contig_267	2	down	metal transporter Nramp3-like isoform X1	tlo	gi|514767264	18.942	1	21	755	775	UUUCCAAGGACUUUCUUGAAC	GUUAAAGAAUGUCCUUGGAAA	Cleavage	transport
MIR166d:g:l:a	Contig_99550	2.5	down	methionine aminopeptidase 1A	tlo	gi|225453987	14.184	1	19	2	20	CCUCGAGCCAGACAACAUU	AAUGUUGCCUGGCUCGCGG	Cleavage	protein degradation
MIR172j	Contig_13509	2.5	down	methionine aminopeptidase 1A-like isoform X1	tlo	gi|514815811	12.354	1	21	199	219	UGGGAAUCUUGAUGAUGCUGC	GAAGCUUCAUCAACAUUUCCA	Cleavage	protein degradation
MIR5021	Contig_90486	2	down	methionine aminopeptidase 2B-like	tlo	gi|502119974	6.914	1	19	288	306	UUUUCUUCUUCUUCUUCUC	AAGAAGAAGAAGAAGAAGG	Cleavage	protein degradation
MIR159d	Contig_18118	3	down	methyl-CpG-binding domain-containing protein 9-like	tlo	gi|514708720	23.39	1	21	5069	5089	CGGAGCUCCCUUCAAUCCAAU	AUUGGAUCAAAUGGAGCUCCG	Translation	RNA regulation of transcription
MIR166g	Contig_8595	3	down	minor histocompatibility antigen H13-like	tlo	gi|357114448	14.45	1	21	46	66	GAUCUUGGAUCAGCCUCCAUU	GAUGGAGGCAGAGCCGAGGUC	Translation	protein degradation
MIR5021	Contig_39824	2	down	mitochondrial arginine transporter BAC2-like	tlo	gi|514772302	14.976	1	19	58	76	UUUUCUUCUUCUUCUUCUC	GAGAGGAGGAAGAAGGAAG	Cleavage	transport
MIR390	Contig_88368	3	down	mitochondrial processing peptidase	tlo	gi|587564	16.443	1	20	262	281	GGAGCUCAGGAUAGAUAGCG	UGUUUUCUAUCUCGAGCUCC	Cleavage	protein targeting
MIR395a:f	Contig_7713	3	down	mitogen-activated protein kinase 16-like	tlo	gi|357130597	20.649	1	20	1109	1128	CCUGAAGUGCUUGAAGGGAA	UUCCCUGUAAGCAUUUCAGC	Cleavage	signalling
MIR5021	Contig_153	2	down	mitogen-activated protein kinase kinase 2-like	tlo	gi|357110784	24.572	1	19	1364	1382	UUUUCUUCUUCUUCUUCUC	AAGAAGAAGAAGAGGAAGA	Cleavage	protein postranslational modification
MIR169m	Contig_69523	3	down	mitogen-activated protein kinase kinase kinase A-like	tlo	gi|502076661	21.277	1	19	435	453	CGGCAAGUCAUCCUUGGCU	AGUCAAGGGUCAUUUGCUG	Translation	not assigned unknown
MIR5021	Contig_1525	2.5	down	mitogen-activated protein kinase kinase kinase YODA-like isoform X1	tlo	gi|514716009	17.408	1	20	1412	1431	UUUUCUUCUUCUUCUUCUCA	UGAGGGGAAGAAGAAGCAAA	Cleavage	protein postranslational modification
MIR3711	Contig_1831	2.5	down	MKI67 FHA domain-interacting nucleolar phosphoprotein-like	tlo	gi|357147752	19.674	1	20	799	818	UGGCGCUAGAAGGAGGGCCU	GGGCCCUCCUUCCAGCGGCA	Cleavage	RNA binding
MIR169p	Contig_8119	3	down	mucin-5AC-like	tlo	gi|514748901	12.151	1	21	1004	1024	CCGGCAAGUUUGUCCUUGGCU	AUCUAAGGACAAAAUUGCCUG	Cleavage	not assigned unknown
MIR5021	Contig_15358	2.5	down	mucin-like protein	tlo	gi|10140763	4.103	1	20	13	32	UUUUCUUCUUCUUCUUCUCA	UGAAGAGAAGAGGAAGAAAG	Cleavage	secondary metabolism
MIR444b:c	Contig_9812	3	down	myb-related protein 3R-1-like isoform X1	tlo	gi|514744481	20.806	1	19	2151	2169	UGCAGUUGUUGUCUCAAGC	GUUUGAGACAACACCUGCU	Cleavage	RNA regulation of transcription
MIR5021	Contig_40680	3	down	Myosin-2 heavy chain	tlo	gi|474086287	24.157	1	20	437	456	UUUUCUUCUUCUUCUUCUCA	UGGGAAGGGGAAGGGGAGAA	Cleavage	cell organisation
MIR5021	Contig_17186	0	down	NADH dehydrogenase 1 beta subcomplex subunit 7-like	tlo	gi|514822377	4.155	1	19	188	206	UUUUCUUCUUCUUCUUCUC	GAGAAGAAGAAGAAGAAAA	Cleavage	mitochondrial electron transport / ATP synthesis
MIR444f	Contig_11263	3	down	NADH--cytochrome b5 reductase 1-like	tlo	gi|514783443	11.54	1	20	4	23	UGCAGUUGUUGCCUCAAGCU	AUCUGGAGGCUACAACUGCA	Translation	redox
MIR7767	Contig_17449	3	down	NBS-LRR disease resistance protein	tlo	gi|222446462	16.905	1	21	2842	2862	GGGAGAGCUCUCAGCUUGGGG	CCCAAAGCUAACAGCUCUCCC	Translation	stress biotic
MIR169e_1	Contig_4827	2.5	down	N-carbamoylputrescine amidase-like	tlo	gi|357149336	15.53	1	19	1114	1132	GGCAGUCUCCUUGGCUAGC	GAUAGGCAAGGAGACUGUC	Cleavage	polyamine metabolism
MIR529	Contig_21041	3	down	nematode resistance protein-like HSPRO1-like	tlo	gi|357125930	19.679	1	19	327	345	AGAAGAGAGAGAGUACAGC	GCUCUAUUCUCUCGCUUCU	Cleavage	not assigned unknown
MIR5084	Contig_20273	2	down	nicotinate phosphoribosyltransferase-like	tlo	gi|514801439	8.307	1	19	814	832	AUACAGUACUGCAGAGGAU	GUCCUCUGCAGUACUAUAU	Cleavage	not assigned unknown
MIR171f:b	Contig_788	3	down	nitrilase homolog 1-like	tlo	gi|514754033	20.091	1	19	767	785	UUGAGCCGUGCCAAUAUCA	UGUUAUUGCUGCGGCUCAA	Translation	misc
MIR5141	Contig_3632	3	down	Nodulation receptor kinase	tlo	gi|474111807	16.406	1	19	123	141	UUAUCUGUCAGUCGCGUCG	CGAAGCGACUGAAAGAUGA	Cleavage	signalling
MIR827_2	Contig_8718	3	down	nogo-B receptor-like isoform X1	tlo	gi|514821319	18.321	1	19	877	895	UUUUGUUGGUUGUCAUCUA	UAGAUGAGAGCCAACAUAA	Cleavage	not assigned no ontology
MIR5021	Contig_8848	1	down	nonphototrophic hypocotyl 1a	tlo	gi|6006312	12.603	1	20	158	177	UUUUCUUCUUCUUCUUCUCA	UGAUAAGAAGAAGAAGAAAA	Cleavage	protein postranslational modification
MIR5084	Contig_435	3	down	non-specific lipid-transfer protein 2-like	tlo	gi|357132666	21.178	1	19	610	628	AUACAGUACUGCAGAGGAU	GUACUCUGUAGUGUUGUAU	Cleavage	misc
MIR169c-h:m:n	Contig_9587	2	down	nuclear transcription factor Y subunit A-10-like isoform 1	tlo	gi|357120258	19.582	1	21	624	644	UAGCCAAGGAUGACUUGCCUA	UAGGCAAAUCAUUCUUGGCUG	Cleavage	RNA regulation of transcription
MIR169m	Contig_3975	2.5	down	nuclear transcription factor Y subunit A-10-like isoform X1	tlo	gi|514755088	13.96	1	20	363	382	CGGCAAGUCAUCCUUGGCUA	UAGCCAAGAAUGAUUUGCCU	Cleavage	RNA regulation of transcription
MIR169b	Contig_18200	2.5	down	nuclear transcription factor Y subunit A-3	tlo	gi|195634709	17.705	1	20	145	164	GUAGCAAGUCAUCCUUGGCU	AGCCAAGGAUGAGUUGCCAC	Cleavage	RNA regulation of transcription
MIR169b	Contig_10440	2.5	down	nuclear transcription factor Y subunit A-3-like isoform X1	tlo	gi|514735810	14.553	1	20	198	217	GUAGCAAGUCAUCCUUGGCU	AGCCAAGGAUGAAUUGCCAC	Cleavage	not assigned unknown
MIR169b	Contig_1315	3	down	nuclear transcription factor Y subunit A-6-like isoform X1	tlo	gi|514821675	19.554	1	20	364	383	GUAGCAAGUCAUCCUUGGCU	AGCCAAGGAUGAGUUGCCAU	Cleavage	not assigned unknown
MIR395c	Contig_31258	2.5	down	nucleobase-ascorbate transporter 12-like	tlo	gi|514784629	16.622	1	22	1500	1521	UGGUGAAGUGUUUGCAGGGAAC	GCUCCCUGCAAGUGCUUCAUUA	Cleavage	transport
MIR395c	Contig_10404	3	down	nucleobase-ascorbate transporter 6-like	tlo	gi|514718024	21.374	1	20	1292	1311	UGGUGAAGUGUUUGCAGGGA	UCAUUGCAAAAGCUUCACCA	Translation	transport
MIR172c	Contig_20713	3	down	nucleolin-like isoform X1	tlo	gi|514774854	12.82	1	19	771	789	UGUGAAUCUUGAUGAUGCU	AGCAUCAAUGAGAUUUGCA	Cleavage	not assigned unknown
MIR395a:f:m	Contig_33654	3	down	nudix hydrolase 9-like isoform X1	tlo	gi|514743070	19.026	1	20	575	594	AUGAAGUGUUUGGGGGAACU	AGUUUCCUCAACCACUUCAC	Translation	nucleotide metabolism
MIR2916	Contig_9170	2	down	Organic cation transporter protein	tlo	gi|475535192	20.286	1	19	27	45	UGGGGACUCGAAGACGAUC	GUUCGUCUCCGAGUCCCCA	Translation	transport
MIR156a	Contig_2361	3	down	palmitoyltransferase ZDHHC9	tlo	gi|226500908	14.356	1	19	2119	2137	GCUCACUUCUCUCUCUGUC	GAGAGAGGGGGAGGUGAGU	Cleavage	RNA regulation of transcription
MIR172a:b:f:i	Contig_82538	1.5	down	pentatricopeptide repeat-containing protein At1g08070-like isoform X1	tlo	gi|514759645	21.105	1	19	279	297	AUGCAGCAUCAUCAAGAUU	GAUCUCGAUGAUGCUGCAU	Cleavage	not assigned unknown
MIR172j	Contig_15629	3	down	pentatricopeptide repeat-containing protein At1g11290-like	tlo	gi|514716240	13.987	1	20	803	822	UGGGAAUCUUGAUGAUGCUG	CCGCAAGAUCAAGAUUCCCA	Cleavage	not assigned no ontology
MIR172j	Contig_29598	3	down	pentatricopeptide repeat-containing protein At1g79540-like	tlo	gi|514727712	13.538	1	19	893	911	UGGGAAUCUUGAUGAUGCU	UGCACCAUCAAGAUUCCCC	Cleavage	not assigned no ontology
MIR395c	Contig_12988	2.5	down	pentatricopeptide repeat-containing protein At3g49240-like	tlo	gi|357135408	16.804	1	19	23	41	UGGUGAAGUGUUUGCAGGG	CCCUGAGAACACUUCACCC	Cleavage	not assigned no ontology
MIR319b	Contig_9749	3	down	peptide methionine sulfoxide reductase msrB	tlo	gi|226495783	13.191	1	19	78	96	UUGGACUGAAGGGUGCUCC	GGAACACCUUACAGUCCGA	Translation	protein postranslational modification
MIR396a	Contig_10971	3	down	peptidyl-prolyl cis-trans isomerase H-like	tlo	gi|357124418	23.855	1	20	686	705	UUUCCAAGGACUUUCUUGAA	UUUGGGAGAGUUCUUGGAGA	Cleavage	cell cycle
MIR827_1	Contig_9542	3	down	Peroxisomal 2,4-dienoyl-CoA reductase	tlo	gi|475574562	15.735	1	19	987	1005	UUAGAUGACCAUCAGCAAA	UUUGUUGGUGGUCUUCUAG	Cleavage	misc
MIR7783	Contig_600	3	down	peroxisome biogenesis protein 16-like isoform X3	tlo	gi|514710561	17.596	1	21	739	759	UCUCAUCCACAUGGUAUCAGA	UCUGAUCCCAUGUGGACGAGG	Cleavage	not assigned unknown
MIR172e	Contig_16424	3	down	PHD finger protein MALE MEIOCYTE DEATH 1-like	tlo	gi|514823232	18.68	1	20	25	44	UGUGAAUCUUGAUGAUGUUG	CUACAUUGACAAGAUUCACA	Cleavage	RNA regulation of transcription
MIR172a	Contig_7247	3	down	PHD finger transcription factor-like	tlo	gi|34394455	21.016	1	21	1109	1129	UGUGAAUCUUGAUGGUGCCGC	GUGGCAUCAAUAUGAUUCACA	Translation	RNA regulation of transcription
MIR5021	Contig_45894	2	down	phosphatidylinositol 4-kinase beta 1-like	tlo	gi|357157211	14.184	1	20	398	417	UUUUCUUCUUCUUCUUCUCA	UGAGAGGAGGAGGAAGAAGA	Cleavage	not assigned unknown
MIR172j	Contig_858	3	down	phosphoglucomutase, cytoplasmic 2	tlo	gi|162459678	10.296	1	20	951	970	UGGGAAUCUUGAUGAUGCUG	CAGCAUCCAUAAGGUUCCCA	Cleavage	not assigned unknown
MIR5083	Contig_20487	3	down	phosphoserine phosphatase	tlo	gi|226508428	18.939	1	19	388	406	UGAUCAGAUAAUUGUAGUC	GGCUGCCAUUAUUUGGUCA	Cleavage	not assigned unknown
MIR9774	Contig_67428	1.5	down	photosystem II protein D1	tlo	gi|112030956	24.636	1	22	40	61	GACAGAAAUACCCAAUAUCUUG	CAAGAUAUUGGGUAUUUCUGGC	Cleavage	PS lightreaction
MIR390	Contig_2103	2.5	down	phytochrome B-like	tlo	gi|514819819	20.874	1	19	3430	3448	GGAGCUCAGGAUAGAUAGC	GCUAUGUGACCUGAGCUCC	Translation	signalling
MIR827_2	Contig_6415	3	down	pleckstrin homology domain containing, family A	tlo	gi|363543183	21.104	1	22	1819	1840	UUUUGUUGGUUGUCAUCUAACC	GGAUAAGUGGCAGCCAAUAAAA	Cleavage	RNA binding
MIR172j	Contig_101636	3	down	polyadenylate-binding protein 3-like	tlo	gi|449446375	19.346	1	20	23	42	UGGGAAUCUUGAUGAUGCUG	UGGUAUCAUCAAGAUUCUUU	Cleavage	RNA processing
MIR172a	Contig_24520	3	down	PPR protein	tlo	gi|83744088	14.996	1	21	508	528	UGUGAAUCUUGAUGGUGCCGC	GAGACAACAUCAGGAUUUACA	Cleavage	not assigned no ontology
MIR172j	Contig_11634	2.5	down	probable ATP-dependent RNA helicase DHX36-like	tlo	gi|357115628	12.02	1	20	1365	1384	UGGGAAUCUUGAUGAUGCUG	CAGCAAAAUCAAGAUUCUCA	Cleavage	DNA synthesis/chromatin structure
MIR7783	Contig_14515	3	down	probable beta-D-xylosidase 7-like	tlo	gi|357138088	14.531	1	19	528	546	UCUCAUCCACAUGGUAUCA	UUAUGCCGUGAGGAUGAGA	Translation	protein targeting
MIR5021	Contig_19394	2.5	down	probable calcium-binding protein CML30-like	tlo	gi|514761198	18.831	1	20	315	334	UUUUCUUCUUCUUCUUCUCA	UGAGGAGGAGAAGAAGAAGC	Cleavage	signalling
MIR5021	Contig_250	1.5	down	probable cellulose synthase A catalytic subunit 6 -like isoform 1	tlo	gi|357111048	8.768	1	19	1963	1981	UUUUCUUCUUCUUCUUCUC	GAGAAGAAGAAGAAGAGAC	Cleavage	cell wall cellulose synthesis
MIR5021	Contig_29091	1.5	down	Probable E3 ubiquitin-protein ligase BAH1-like 2	tlo	gi|115474015	9.335	1	19	515	533	UUUUCUUCUUCUUCUUCUC	CAGAAGAAGAAGAAGAAGA	Cleavage	not assigned unknown
MIR169b	Contig_13858	3	down	probable E3 ubiquitin-protein ligase RNF144A-B-like	tlo	gi|514730012	19.319	1	19	913	931	GUAGCAAGUCAUCCUUGGC	GGCAAGGAUGACCUGCUAU	Cleavage	protein degradation
MIR169p	Contig_3013	2.5	down	probable E3 ubiquitin-protein ligase XBOS34-like	tlo	gi|357122966	19.491	1	20	1158	1177	CCGGCAAGUUUGUCCUUGGC	GCCAAGGACGAAUUUGCAGG	Cleavage	cell organisation
MIR5175a	Contig_19246	2.5	down	probable F-actin-capping protein subunit beta-like	tlo	gi|514819009	19.494	1	19	1	19	UCCCUCCGUUCCUAAAUUC	GUAUUUUGGGACGGAGGGA	Cleavage	cell organisation
MIR5021	Contig_24585	2	down	probable glucuronosyltransferase Os04g0103100-like	tlo	gi|357166848	8.574	1	19	449	467	UUUUCUUCUUCUUCUUCUC	UAGAAGAAGAAGAGGAAGA	Cleavage	protein glycosylation
MIR172a:b:f:i	Contig_16439	1.5	down	probable glutathione S-transferase GSTF1-like	tlo	gi|514777400	15.909	1	19	627	645	AUGCAGCAUCAUCAAGAUU	AGUUUUGAUGAUGUUGCAU	Cleavage	misc
MIR5175a	Contig_17884	3	down	probable glycerophosphoryl diester phosphodiesterase 3-like isoform X1	tlo	gi|514815410	23.867	1	20	1495	1514	UCCCUCCGUUCCUAAAUUCU	AGAGUUUGAGCACGGAGGGA	Translation	lipid metabolism
MIR399a:e	Contig_961	2	down	probable histone H2A.4-like	tlo	gi|514749347	14.954	1	21	1615	1635	UGCCAAAGGAGAAUUGCCCUG	UGGGGCAAUUUUCCUGUGGCA	Cleavage	DNA synthesis/chromatin structure
MIR172a:b:f:i	Contig_25616	3	down	probable inactive beta-glucosidase 14-like	tlo	gi|514802619	18.164	1	19	21	39	AUGCAGCAUCAUCAAGAUU	AAUCCAGAUGGUGUUGCAU	Cleavage	misc
MIR156a	Contig_15612	2.5	down	probable indole-3-acetic acid-amido synthetase GH3.1-like	tlo	gi|357125364	9.411	1	19	1224	1242	ACUGACAGAGAGAGAAGUG	CACUUCUUCUUUUGUCAGU	Translation	hormone metabolism
MIR5021	Contig_10047	2	down	probable LRR receptor-like serine/threonine-protein kinase At1g63430-like	tlo	gi|514741947	13.108	1	19	695	713	UUUUCUUCUUCUUCUUCUC	GAGAGGGAGAGGAAGAGAA	Cleavage	signalling
MIR166d:g:l:a	Contig_10495	3	down	probable methyltransferase PMT2-like	tlo	gi|357112041	18.342	1	19	300	318	CCUCGAGCCAGACAACAUU	GGUGUGGUAUGGCUCGAGG	Translation	stress abiotic
MIR395d	Contig_16282	3	down	probable mitochondrial-processing peptidase subunit beta-like	tlo	gi|357136147	12.647	1	19	152	170	CGUAAAGUGCUUGAAGGGA	UCCCUUCAAUUAUUUUGUG	Translation	protein targeting
MIR172j	Contig_8633	3	down	probable NADPH:quinone oxidoreductase 1-like	tlo	gi|357126842	16.117	1	21	310	330	UGGGAAUCUUGAUGAUGCUGC	GCAGCAUCAAUCAGAUUUCCA	Translation	mitochondrial electron transport / ATP synthesis
MIR5021	Contig_2261	1.5	down	probable nucleolar protein 5-2-like	tlo	gi|514819380	7.391	1	20	1784	1803	UUUUCUUCUUCUUCUUCUCA	UGAGAAGAAGAAGAAAAAAA	Cleavage	RNA regulation of transcription
MIR5564a	Contig_53601	3	down	probable palmitoyltransferase ZDHHC12-like isoform X2	tlo	gi|514820084	19.876	1	21	554	574	UGUUCGACGAAUUGCUUCCCC	GCGGCGGCAUUUCGUCGAACG	Cleavage	RNA regulation of transcription
MIR5021	Contig_14455	1	down	probable protein ABIL3-like	tlo	gi|357127761	13.5	1	20	1166	1185	UUUUCUUCUUCUUCUUCUCA	UGAGGAGAAGAAGAAGAAGA	Cleavage	not assigned unknown
MIR168a:b_2	Contig_3515	3	down	probable protein phosphatase 2C 39-like	tlo	gi|514801187	20.62	1	19	1445	1463	CCCGCCUUGCAUCAACUGA	UCAGUUGAUGCAGGGCUGC	Cleavage	protein postranslational modification
MIR5021	Contig_17316	2	down	probable protein phosphatase 2C 52-like	tlo	gi|514746151	1.535	1	19	545	563	UUUUCUUCUUCUUCUUCUC	GAGAAGGAGAGGAAGGAGA	Cleavage	protein postranslational modification
MIR5021	Contig_90505	2	down	probable ribosome biogenesis protein RLP24-like	tlo	gi|357156054	10.447	1	19	415	433	UUUUCUUCUUCUUCUUCUC	GAGAGGAAGAAGAGGGAAG	Cleavage	protein synthesis
MIR5082	Contig_11866	3	down	probable serine acetyltransferase 5-like	tlo	gi|514747597	20.825	1	20	826	845	UGCGAUGAUGGCCGCGCGGG	UCCGCGCCGCCGUCGUCGCC	Cleavage	amino acid metabolism
MIR172a	Contig_4649	3	down	probable serine/threonine-protein kinase At1g54610-like isoform X1	tlo	gi|514777361	10.445	1	20	82	101	UGUGAAUCUUGAUGGUGCCG	CGCCACCAUCGAAAUUCAUA	Cleavage	protein postranslational modification
MIR166d:g:l:a	Contig_8382	2.5	down	probable small nuclear ribonucleoprotein G-like	tlo	gi|357122008	9.463	1	19	494	512	GGAAUGUUGUCUGGCUCGA	ACCAGCCAGACAACAUUUC	Cleavage	RNA processing
MIR319c:g	Contig_11557	3	down	probable thiol methyltransferase 2-like isoform X1	tlo	gi|514761558	7.554	1	19	636	655	UUGGACUGAAG-GGAGCUCC	GGAGCUUUUCUUCAGUCCAA	Cleavage	not assigned unknown
MIR395a:f:m	Contig_29369	2.5	down	probable tRNA(His) guanylyltransferase-like	tlo	gi|357132806	9.058	1	19	747	765	AUGAAGUGUUUGGGGGAAC	GUUCCCUUUAACAUUUCAU	Translation	not assigned unknown
MIR319c:g	Contig_10953	3	down	probable ubiquitin-conjugating enzyme E2 26-like isoform X1	tlo	gi|514771985	18.136	1	21	1073	1093	UUGGACUGAAGGGAGCUCCUU	AGGGUGUUCCCUUAGGUCCAA	Cleavage	protein degradation
MIR172a	Contig_35198	3	down	protease 2-like isoform 1	tlo	gi|357158709	17.825	1	21	716	736	UGUGAAUCUUGAUGGUGCCGC	GUGGCACCAAGAAGGUUCACG	Translation	protein degradation
MIR396a	Contig_23550	3	down	proteasome subunit beta type-3-A-like	tlo	gi|449464176	21.892	1	19	514	532	UUUCCAAGGACUUUCUUGA	UUGGGAAAGUUGUUGGAAA	Cleavage	protein degradation
MIR5049c	Contig_12498	2.5	down	protein binding protein	tlo	gi|226532512	17.763	1	19	113	131	CCUCCGUCCCAAAAUAAUU	AAGUGUUUUGAGACGGAGG	Translation	protein degradation
MIR171c	Contig_14027	3	down	protein binding protein	tlo	gi|226500116	12.305	1	20	2137	2156	AGAUAUUGGUGCGGUUCAAU	GUUGAACCUCAGAAAUAUCU	Translation	protein degradation
MIR5021	Contig_96022	2.5	down	protein CWC15 homolog A-like	tlo	gi|357110926	20.515	1	20	346	365	UUUUCUUCUUCUUCUUCUCA	UGAGGACAAGAAGAAGAAGG	Cleavage	not assigned unknown
MIR159:a:b	Contig_5005	3	down	protein disulfide isomerase-like 2-3-like	tlo	gi|514730613	9.566	1	19	99	117	UUUGGAUUGAAGGGAGCUC	UAGUUCUCUUUAAUUCAAA	Cleavage	redox
MIR172j	Contig_4404	2.5	down	protein FAM133-like	tlo	gi|514725747	10.722	1	20	671	690	UGGGAAUCUUGAUGAUGCUG	UAGAGUCAUCAAGAUUCCUG	Cleavage	not assigned unknown
MIR393a:b	Contig_3217	2.5	down	protein furry homolog isoform X1	tlo	gi|514720565	20.61	1	20	5370	5389	GAUCAAUGCGAUCCCUUUGG	CCGAAGGGAUUGUAUUGGUU	Cleavage	not assigned unknown
MIR6478	Contig_39740	3	down	Protein HAPLESS 2-A; Flags: Precursor	tlo	gi|115462909	12.334	1	21	772	792	CACCAACUGAGCUAAGGUCGG	CUGUCCUUAUCUCAGUUGGUA	Cleavage	not assigned unknown
MIR159:a:b	Contig_52229	3	down	protein IN2-1 homolog B-like	tlo	gi|356572385	13.814	1	21	370	390	UUUGGAUUGAAGGGAGCUCUA	UGUAGUUCCUUGCAAUCCAAA	Translation	misc
MIR395d	Contig_3480	3	down	protein kinase G11A	tlo	gi|226491990	15.951	1	21	2804	2824	CGUAAAGUGCUUGAAGGGAAC	GAUUUCUUCUAGCAUUUUAUG	Cleavage	protein postranslational modification
MIR171c	Contig_22750	3	down	protein NLRC3-like	tlo	gi|357118248	16.902	1	20	491	510	AGAUAUUGGUGCGGUUCAAU	GUUGAACAGUACCAAUAUUG	Cleavage	development
MIR169y	Contig_2946	3	down	protein NSP-INTERACTING KINASE 3-like	tlo	gi|357135456	16.026	1	20	1494	1513	UAGGCAAGUCAUCCUUCGCU	AGCGAGAGAUUACUUGUCUA	Translation	signalling
MIR5021	Contig_14069	3	down	Protein phosphatase 1 regulatory subunit pprA	tlo	gi|475542139	21.563	1	20	728	747	UUUUCUUCUUCUUCUUCUCA	UGGGGAGGAGAAGAAGGGGA	Cleavage	not assigned unknown
MIR9780	Contig_41166	3	down	protein phosphatase 2C 35-like	tlo	gi|514812920	23.477	1	19	272	290	GCCGCGUGCAGCGCCGACC	CGUUGGCGCUGAGCGCGGC	Cleavage	protein postranslational modification
MIR167e:f:b:h	Contig_8112	3	down	protein phosphatase regulatory subunit-like protein	tlo	gi|115470209	22.529	1	21	2410	2430	AAGAUCAUGCUGGCAGCUUCA	UGAAGCGGCAAGCAUGGUUUU	Cleavage	protein postranslational modification
MIR5021	Contig_19096	1.5	down	protein PXR1-like	tlo	gi|514774289	6.008	1	20	1048	1067	UUUUCUUCUUCUUCUUCUCA	UGAGAAGAAUAAGAAGAAGA	Translation	not assigned unknown
MIR444b:c	Contig_10464	2.5	down	protein ROOT HAIR DEFECTIVE 3-like	tlo	gi|514712452	20.439	1	20	900	919	UGCAGUUGUUGUCUCAAGCU	AGCGUGAGACAAAAGCUGCA	Cleavage	signalling
MIR319b	Contig_9428	3	down	protein TIME FOR COFFEE-like	tlo	gi|514735129	23.684	1	20	1821	1840	UUGGACUGAAGGGUGCUCCC	GGGACCAUUCUUUGGUCCAA	Cleavage	not assigned unknown
MIR845	Contig_30297	3	down	protein tolB-like	tlo	gi|357121960	16.728	1	19	800	818	CCAACAAUUGGUAUCAGAG	AUCGGAUAACAAUUGUUGG	Translation	not assigned no ontology
MIR159f	Contig_13486	3	down	protein XAP5 CIRCADIAN TIMEKEEPER-like	tlo	gi|460370076	13.945	1	19	439	457	UCAUUGGAAUGAGAGGAGC	GUUCUUCUCAUACCAAUGC	Cleavage	not assigned unknown
MIR5021	Contig_7988	1.5	down	protein ycf2-like	tlo	gi|514822454	15.411	1	19	139	157	UUUUCUUCUUCUUCUUCUC	GAGAAGAAGGAGGAGAAGA	Cleavage	not assigned unknown
MIR9674a	Contig_4343	3	down	pumilio-like	tlo	gi|48716356	10.645	1	20	2070	2089	GAAUGGUAGGAUGGAUGAUG	CAUUGCCCAUUCUAUCAUUC	Cleavage	not assigned no ontology
MIR395c	Contig_51252	3	down	purple acid phosphatase 15-like isoform X1	tlo	gi|514794829	15.718	1	20	579	598	UGGUGAAGUGUUUGCAGGGA	UCUCUGCAGAUCCUUUACCA	Translation	misc
MIR169p	Contig_55918	2	down	Putative 4-coumarate--CoA ligase 2	tlo	gi|475503141	18.247	1	21	3	23	CCGGCAAGUUUGUCCUUGGCU	AAUCAAGGACGACCUUGCCGG	Translation	secondary metabolism
MIR172e	Contig_38097	2.5	down	putative alkaline alpha-galactosidase seed imbibition protein	tlo	gi|115477074	16.642	1	19	222	240	UGUGAAUCUUGAUGAUGUU	AACAUUCUCAGGGUUCACA	Cleavage	minor CHO metabolism raffinose family
MIR395a:f	Contig_12344	3	down	putative autophagy domain family protein	tlo	gi|413926356	16.248	1	20	649	668	CCUGAAGUGCUUGAAGGGAA	UUCCCUCCAAGUCUUUCAGG	Cleavage	not assigned unknown
MIR156a	Contig_4899	3	down	putative B3 domain-containing protein Os04g0347400-like	tlo	gi|514806061	13.276	1	19	838	856	ACUGACAGAGAGAGAAGUG	AACUUAUUUCUUUGUCAGU	Cleavage	RNA regulation of transcription
MIR845	Contig_205	1.5	down	putative callose synthase 8-like	tlo	gi|357139183	12.842	1	19	425	443	CCAACAAUUGGUAUCAGAG	GUCUGAUAUCAAUUGUUGG	Cleavage	minor CHO metabolism
MIR393a:b	Contig_7924	3	down	putative CLC-f chloride channel protein	tlo	gi|115477102	20.287	1	20	496	515	GAUCAAUGCGAUCCCUUUGG	UCAAAGGGAAGGUAUUGAUU	Translation	transport
MIR5021	Contig_5072	2.5	down	putative DEAH-box RNA helicase	tlo	gi|115472287	12.123	1	20	1490	1509	UUUUCUUCUUCUUCUUCUCA	UGAGAAGGAGAGGGAGAAGG	Cleavage	RNA processing
MIR159:a:b	Contig_19832	2.5	down	putative disease resistance protein RXW24L	tlo	gi|474270605	14.319	1	21	43	63	UUUGGAUUGAAGGGAGCUCUA	UUGAGCUCCUUUUCAUCCAGA	Cleavage	stress biotic
MIR5083	Contig_24981	3	down	putative disease resistance RPP13-like protein 3-like isoform X3	tlo	gi|514755032	16.071	1	20	1559	1578	UGAUCAGAUAAUUGUAGUCU	AGACGGCAAUUGUCUGAUCC	Cleavage	stress biotic
MIR156d:f:h:l	Contig_32006	3	down	putative DNA polymerase	tlo	gi|115440035	12.388	1	20	260	279	GCUGACAGAAAGAGAAGUGA	UUACAUCUCUUUCUGUCAUC	Cleavage	DNA repair
MIR5049c	Contig_24693	2	down	Putative DNAJ protein	tlo	gi|22748333	12.114	1	22	260	281	CCUCCGUCCCAAAAUAAUUGUC	GACAAGUAAUUUGGGACGGAGG	Cleavage	not assigned unknown
MIR5564a	Contig_17037	2	down	putative extra-large G-protein	tlo	gi|115465972	19.543	1	19	1573	1591	UGUUCGACGAAUUGCUUCC	AGAAGCAAUCCGUCGAACA	Translation	signalling
MIR172e	Contig_5483	3	down	putative far-red impaired response protein	tlo	gi|115472797	11.945	1	20	2409	2428	UGUGAAUCUUGAUGAUGUUG	UGACAUUGUCAGCAUUCACA	Cleavage	signalling
MIR529	Contig_10025	3	down	putative fructokinase-5-like	tlo	gi|357124707	16.328	1	20	410	430	AGAAGAGAG-AGAGUACAGCC	GCCUGUACUCUGUUUUCUUCU	Translation	major CHO metabolism
MIR5021	Contig_11322	2	down	putative glucose-6-phosphate 1-epimerase-like	tlo	gi|514746665	10.95	1	19	455	473	UUUUCUUCUUCUUCUUCUC	AGGGAGAAGAAGAAGAAAA	Cleavage	minor CHO metabolism
MIR444b:c	Contig_7404	3	down	putative glycyl-tRNA synthetase	tlo	gi|115477547	16.292	1	19	516	534	UGCAGUUGUUGUCUCAAGC	GUUUGAGAUGAAAGCUGCA	Cleavage	protein aa activation
MIR5021	Contig_520	1.5	down	putative kinase-interacting protein 1	tlo	gi|363412768	21.766	1	19	6404	6422	UUUUCUUCUUCUUCUUCUC	GUGAAGAAGAAGAAGAAGA	Cleavage	protein postranslational modification
MIR156a	Contig_8755	3	down	putative kinase-like protein splice variant 1	tlo	gi|56202036	17.925	1	20	478	497	ACUGACAGAGAGAGAAGUGA	UCAAUUUUUUCUCUGUCAGG	Cleavage	protein postranslational modification
MIR5368	Contig_32812	2.5	down	putative late elongated hypocoty	tlo	gi|115447971	16.448	1	19	31	49	UGUCUACCUGAGACUGUCC	GGGAAGUCUCAGGUAGACU	Cleavage	RNA regulation of transcription
MIR5021	Contig_26114	2	down	putative leucine-rich repeat receptor-like serine/threonine-protein kinase At2g24130-like	tlo	gi|514760878	12.363	1	19	981	999	UUUUCUUCUUCUUCUUCUC	GAGAAGAAGAAGAUGAGAA	Cleavage	signalling
MIR9780	Contig_19387	3	down	putative lipoxygenase 5-like	tlo	gi|357163793	23.862	1	19	296	314	GCCGCGUGCAGCGCCGACC	CCUCGGCGCAGCACGCGGC	Translation	hormone metabolism
MIR396d	Contig_5199	2.5	down	putative membrane related protein CP5	tlo	gi|41053035	21.351	1	19	1382	1400	CUCCACAGGCUUUCUUGAA	UGCAAGAAAGUUUGUGGGG	Cleavage	not assigned no ontology
MIR166d:g:l:a	Contig_102186	2.5	down	putative methionine aminopeptidase	tlo	gi|22267587	13.263	1	19	297	315	CCUCGAGCCAGACAACAUU	AAUGUUGCCUGGCUCGCGG	Cleavage	protein degradation
MIR7767	Contig_72668	3	down	putative Na P-type ATPase	tlo	gi|33352150	20.646	1	20	169	188	GGGAGAGCUCUCAGCUUGGG	CCAAAGCUGAGAGUUCUCGC	Cleavage	not assigned unknown
MIR172e	Contig_5231	3	down	putative NAD(P)H oxidase	tlo	gi|57899311	21.313	1	21	199	219	UGUGAAUCUUGAUGAUGUUGC	GGAAUAUCAUUGAGAUGCACA	Cleavage	stress biotic
MIR9674a	Contig_33875	3	down	putative PDI-like protein	tlo	gi|299469384	5.371	1	20	332	351	GAAUGGUAGGAUGGAUGAUG	UAUCUUCCAUCAUGCCAUUU	Translation	not assigned unknown
MIR156	Contig_17401	2.5	down	putative pentatricopeptide repeat-containing protein At1g16830-like	tlo	gi|357147565	21.503	1	21	888	908	GUGCUCACUCUCUUCUGUCAG	CCGACAGAGAUGAGUGAGCAC	Translation	not assigned no ontology
MIR172j	Contig_46643	3	down	putative pentatricopeptide repeat-containing protein At3g15200-like	tlo	gi|514775432	18.195	1	19	367	385	UGGGAAUCUUGAUGAUGCU	AGCCUCAUCAAGCUUUCCA	Cleavage	not assigned no ontology
MIR2118b	Contig_4181	3	down	putative phospholipase D-like protein	tlo	gi|21328113	22.239	1	21	148	168	UUCCCGAUGCCUCCCAUUCCU	AUGGAUGGAAGGCCUUGGGAA	Cleavage	lipid metabolism
MIR395a:f	Contig_8099	3	down	putative pollen-specific LIM domain protein	tlo	gi|115467298	21.941	1	21	1265	1285	CCUGAAGUGCUUGAAGGGAAC	GGUACUUUCAUGUACUUCAGG	Translation	development
MIR396a	Contig_51648	3	down	putative protein kinase	tlo	gi|115435688	21.403	1	21	586	606	UUUCCAAGGACUUUCUUGAAC	GUUGACGAAAGACCUUGGAAA	Translation	protein postranslational modification
MIR156	Contig_3099	3	down	putative protein kinase superfamily protein isoform 1	tlo	gi|212720992	21.373	1	21	224	244	GUGCUCACUCUCUUCUGUCAG	UUGACAGAAGGGUGUGAGCGG	Translation	protein postranslational modification
MIR2118b	Contig_28351	3	down	putative protein kinase Xa21	tlo	gi|115434570	18.652	1	19	17	35	UUCCCGAUGCCUCCCAUUC	GAAUGUGAGGCAUUGAGAA	Cleavage	signalling
MIR172a	Contig_15614	3	down	putative receptor protein kinase CRINKLY4-like	tlo	gi|514793976	20.808	1	20	1159	1178	UGUGAAUCUUGAUGGUGCCG	UGGCAGCAUCAAGGUUUGUA	Cleavage	protein postranslational modification
MIR9674a	Contig_90278	3	down	Putative retroelement pol polyprotein	tlo	gi|14029020	13.46	1	19	142	160	GAAUGGUAGGAUGGAUGAU	UUCAUCAAUUCUGCCAUUC	Cleavage	not assigned unknown
MIR5021	Contig_9268	2.5	down	putative ribosome biogenesis protein C8F11.04-like	tlo	gi|514746964	10.628	1	20	1141	1160	UUUUCUUCUUCUUCUUCUCA	UGAGAAGAAGAAGAGUAAGA	Cleavage	protein synthesis
MIR172a	Contig_3385	3	down	putative RING zinc finger protein	tlo	gi|115478553	19.828	1	21	30	50	UGUGAAUCUUGAUGGUGCCGC	GUGGCAAUAUAGAGAUUCACA	Translation	protein degradation
MIR5021	Contig_3863	1.5	down	putative RNA recognition motif (RRM)-containing protein	tlo	gi|115461723	3.062	1	19	1248	1266	UUUUCUUCUUCUUCUUCUC	GAGAAGAAGGAGAAGAGGA	Cleavage	RNA binding
MIR167	Contig_39854	2.5	down	putative rRNA methylase ytqB-like	tlo	gi|357133042	22.752	1	21	355	375	AGGAUCAUGCUGGCAGCUUCC	GCAAGCUGCCAGUAGGAUUCU	Cleavage	not assigned no ontology
MIR169s	Contig_84634	3	down	putative serine threonine kinase	tlo	gi|115444273	16.549	1	21	282	303	CGGCAAGUCA-UCCUUGGCUGA	UUCGCCAAGAAAUGACUUGCCG	Translation	protein postranslational modification
MIR5021	Contig_888	2.5	down	putative splicing factor 3B subunit 2	tlo	gi|115449955	11.304	1	20	582	601	UUUUCUUCUUCUUCUUCUCA	UUAGAGGAAGAAGAAGAGGA	Cleavage	RNA processing
MIR395c	Contig_10613	3	down	putative transcription factor X1	tlo	gi|115434512	8.766	1	20	370	389	UGGUGAAGUGUUUGCAGGGA	UCCCUCCAAAUGUUUCAUCA	Cleavage	RNA regulation of transcription
MIR5021	Contig_6017	2	down	putative transporter arsB-like isoform X1	tlo	gi|514720261	11.085	1	19	1807	1825	UUUUCUUCUUCUUCUUCUC	AUGAAGAAGAAGAAGAAAA	Cleavage	not assigned no ontology
MIR5021	Contig_962	2.5	down	putative transporter arsB-like isoform X8	tlo	gi|514822089	21.078	1	20	1007	1026	UUUUCUUCUUCUUCUUCUCA	UGGGGAGAAGGAGAAGGAAG	Cleavage	not assigned no ontology
MIR167a	Contig_22678	3	down	putative uncharacterized hydrolase C1020.07-like	tlo	gi|514808766	20.318	1	20	659	678	UGAAGCUGCCAGCAUGAUCU	ACGUCAUGCUGGCAGCUUUC	Cleavage	not assigned no ontology
MIR5175a	Contig_5305	2	down	putative XH domain family protein	tlo	gi|413947404	12.395	1	21	45	65	UCCCUCCGUUCCUAAAUUCUU	AACAAUUUAAGAACGGAGGGA	Cleavage	RNA regulation of transcription
MIR172a	Contig_5561	3	down	pyridine nucleotide-disulfide oxidoreductase domain-containing protein 2-like	tlo	gi|357153024	18.096	1	19	187	205	UGUGAAUCUUGAUGGUGCC	GUCACUAACAAGAUUCACG	Cleavage	secondary metabolism
MIR393	Contig_10954	2	down	ran-binding protein 9-like	tlo	gi|514761154	18.965	1	20	971	990	UUCCAAAGGGAUCGCAUUGA	UCAAUGUGAUCUCUUUGGAC	Cleavage	not assigned no ontology
MIR390	Contig_34433	3	down	ras-related protein RABD2a-like	tlo	gi|449458327	14.542	1	20	139	158	GGAGCUCAGGAUAGAUAGCG	UGCAAUUUAACUUGAGCUCC	Translation	signalling
MIR166d:g:l:a	Contig_14632	3	down	receptor-like protein kinase HERK 1-like	tlo	gi|514743104	20.288	1	19	2364	2382	CCUCGAGCCAGACAACAUU	GGUGUUGUUUUGCUUGAGG	Translation	protein postranslational modification
MIR169e	Contig_2221	3	down	receptor-like protein kinase HSL1-like	tlo	gi|357129166	22.916	1	19	2175	2193	GCUAGCCAAGGAGACUGCC	GGCAGUCGUUUUGGUUGGC	Cleavage	signalling
MIR2118g	Contig_5075	3	down	receptor-like protein kinase-like	tlo	gi|357141211	7.65	1	22	3985	4006	UUCCUGAUGCCUCCUAUUCCUA	UAGAAAUAGAAGACAUCAGGAA	Translation	signalling
MIR5021	Contig_24106	0.5	down	reticuline oxidase-like	tlo	gi|514798959	12.042	1	19	1160	1178	UUUUCUUCUUCUUCUUCUC	GAGAAGAAGAAGAAGAAGA	Cleavage	misc
MIR9674a	Contig_23329	2.5	down	ribosomal RNA large subunit methyltransferase N-like	tlo	gi|357135665	12.701	1	21	614	634	GAAUGGUAGGAUGGAUGAUGC	GCAUCAUCCAUACUGUCGUUC	Translation	protein synthesis
MIR5021	Contig_8135	1	down	ribosomal RNA processing protein 1 homolog B-like isoform X1	tlo	gi|514742445	12.126	1	19	980	998	UUUUCUUCUUCUUCUUCUC	GAAAAGAAGAAGAAGAAAA	Cleavage	not assigned unknown
MIR172a	Contig_7394	3	down	Ribulose-phosphate 3-epimerase, cytoplasmic isoform	tlo	gi|297609769	16.049	1	20	131	149	UGUGAAUCUUGAUGGUGCCG	UGGCGCC-UCAGGAUUCACA	Cleavage	OPP non-reductive PP
MIR395c	Contig_38998	3	down	RNA polymerase beta' subunit (chloroplast)	tlo	gi|563354772	14.397	1	19	2373	2391	UGGUGAAGUGUUUGCAGGG	CCCUGUGAAUACUCCACCA	Cleavage	RNA transcription
MIR5175a	Contig_6988	3	down	RNA polymerase II C-terminal domain phosphatase-like 3-like	tlo	gi|357156660	19.542	1	21	2573	2593	UCCCUCCGUUCCUAAAUUCUU	ACGGAUUGAGGAACAGAGGGA	Cleavage	not assigned no ontology
MIR1426	Contig_37825	3	down	RNA polymerase II subunit A C-terminal domain phosphatase SSU72-like	tlo	gi|357160720	10.647	1	19	172	190	UUUAAUCAUCAUCAAGAUU	AAUGUUGAUGAUGAAUAAG	Cleavage	not assigned unknown
MIR396a	Contig_5905	3	down	RNA-dependent RNA polymerase -like	tlo	gi|115435092	15.11	1	20	581	600	UUUCCAAGGACUUUCUUGAA	UUGGAGAAGGUCGUUGGAAA	Cleavage	RNA transcription
MIR166a	Contig_229	1	down	rolled leaf 2	tlo	gi|162459714	21.808	1	21	362	382	UCGGACCAGGCUUCAUUCCCG	CUGGGAUGAAGCCUGGUCCGG	Cleavage	RNA regulation of transcription
MIR5368	Contig_49341	3	down	SAL1 phosphatase	tlo	gi|359477009	17.977	1	19	403	421	UGUCUACCUGAGACUGUCC	GGGUAGCCUCAGGUAGAUG	Cleavage	nucleotide metabolism
MIR5021	Contig_28390	2	down	SAUR33 - auxin-responsive SAUR family member	tlo	gi|226494413	20.925	1	19	150	168	UUUUCUUCUUCUUCUUCUC	AAGAAGAGGAAGAAGAAGA	Cleavage	hormone metabolism
MIR171b	Contig_10413	1.5	down	scarecrow-like protein 27-like	tlo	gi|514715954	19.068	1	20	1368	1387	GAUUGAACCGCGCCAAUAUC	GAUAUUGGCGCGGCUCAAUC	Cleavage	RNA regulation of transcription
MIR159f	Contig_18937	2.5	down	scarecrow-like protein 4-like	tlo	gi|357117421	23.885	1	19	366	384	UCAUUGGAAUGAGAGGAGC	GCUUCUCCCAUGCCAAUGA	Cleavage	RNA regulation of transcription
MIR5021	Contig_4278	0.5	down	Seed maturation protein	tlo	gi|212274957	24.732	1	19	1030	1048	UUUUCUUCUUCUUCUUCUC	GAGAAGAAGAAGAAGAAGA	Cleavage	not assigned no ontology
MIR5021	Contig_16313	3	down	senescence-associated protein DIN1-like	tlo	gi|514768433	17.355	1	19	90	108	UUUUCUUCUUCUUCUUCUC	GGGAAGAAGAAGAAGAAUG	Cleavage	development
MIR159f	Contig_24468	2.5	down	sericin 1-like	tlo	gi|514796896	20.24	1	20	361	380	UCAUUGGAAUGAGAGGAGCU	AGCUCUGCUCAAUCCAAUGA	Translation	RNA regulation of transcription
MIR5564a	Contig_10690	2	down	serine carboxypeptidase-like 42-like	tlo	gi|514808545	13.059	1	19	107	125	UGUUCGACGAAUUGCUUCC	GGAAGCAAUUUGUUGAAUG	Cleavage	protein degradation
MIR171b	Contig_426	3	down	Serine/threonine protein phosphatase PP2A-4 catalytic subunit, putative, expressed	tlo	gi|115450967	17.212	1	19	779	797	GAUUGAACCGCGCCAAUAU	AUAUCGGAGCAGUUCAAUC	Translation	protein postranslational modification
MIR529	Contig_1973	3	down	serine/threonine-protein kinase AFC2-like	tlo	gi|357160121	16.265	1	20	1086	1105	AGAAGAGAGAGAGUACAGCC	GCUUGUGCUUUCUUUCUUCU	Cleavage	protein postranslational modification
MIR156a	Contig_15608	3	down	serine/threonine-protein kinase fray2-like isoform X1	tlo	gi|514815681	14.795	1	20	518	537	ACUGACAGAGAGAGAAGUGA	UCACUUCUUUGUUUGUCAGA	Translation	protein postranslational modification
MIR171c	Contig_11087	3	down	serine/threonine-protein kinase KIPK-like	tlo	gi|357163314	15.384	1	19	839	857	AGAUAUUGGUGCGGUUCAA	GUAAACCGUGCCAAUAUCU	Cleavage	protein postranslational modification
MIR5021	Contig_23702	2	down	serine/threonine-protein kinase KIPK-like	tlo	gi|514752871	15.077	1	19	2969	2987	UUUUCUUCUUCUUCUUCUC	GAGAAGGAGAAGGAGAAGG	Cleavage	protein postranslational modification
MIR395h	Contig_2082	3	down	serine/threonine-protein kinase TOR-like	tlo	gi|514751422	18.662	1	19	3173	3191	AAGUUCCCCCAAACACUUC	GAAGUUUUUGGGGGGAAUU	Cleavage	development
MIR167a:b:i:d:e	Contig_14334	3	down	serine/threonine-protein phosphatase PP1 isozyme 9-like	tlo	gi|514804384	22.351	1	21	390	410	UAGAUCAUGCUGGCAGCUUCA	UCAAGCUGUCGGCAUGAGCUG	Cleavage	protein postranslational modification
MIR1426	Contig_4290	3	down	SEU3A protein, putative, expressed	tlo	gi|115484637	13.666	1	19	306	324	UUUAAUCAUCAUCAAGAUU	AAGUUUGGUGCUGAUUAAA	Translation	RNA regulation of transcription
MIR5175a	Contig_64665	3	down	sialyltransferase-like protein	tlo	gi|115487366	22.59	1	21	79	99	UCCCUCCGUUCCUAAAUUCUU	GAGGAGGUAGGAGCGGAGGGA	Cleavage	not assigned unknown
MIR169a	Contig_862	3	down	signal peptide peptidase-like 4-like	tlo	gi|514720285	15.385	1	19	1003	1021	GUAGCCAAGGACAACUUGC	GCAAGGUCUUCUUGGCUGC	Cleavage	protein degradation
MIR5021	Contig_12017	2	down	skin secretory protein xP2-like	tlo	gi|514719434	21.691	1	20	428	447	UUUUCUUCUUCUUCUUCUCA	UGAGAAGAGGAAGGGGGAAA	Cleavage	not assigned unknown
MIR167	Contig_8533	2.5	down	sodium/hydrogen exchanger 2-like	tlo	gi|357134673	17.025	1	20	806	825	AGGAUCAUGCUGGCAGCUUC	GAAGUUGCUAUCAUGAUUCU	Translation	transport
MIR172e	Contig_3493	3	down	somatic embryogenesis receptor-like kinase 2	tlo	gi|13897320	16.785	1	20	679	698	UGUGAAUCUUGAUGAUGUUG	UAACAUCAUCAUCAUUUGCA	Translation	protein postranslational modification
MIR156f:h:l:d	Contig_11882	2.5	down	sphingosine kinase 1-like	tlo	gi|514734897	23.602	1	20	1384	1403	GCUCACUUCUCUUUCUGUCA	UGGUGGAAAGAGGAGUGGGC	Cleavage	lipid metabolism
MIR5021	Contig_3498	1.5	down	splicing factor 3B subunit 1-like isoform X1	tlo	gi|514709934	6.942	1	19	557	575	UUUUCUUCUUCUUCUUCUC	GAGGAGGAGAAGAAGGAAA	Cleavage	RNA processing
MIR7528	Contig_22055	3	down	sporulation protein RMD1-like	tlo	gi|514737326	18.294	1	19	1021	1039	AAGCUUCAGAUUAGCAUUU	AGAUGUCAUUCUGAAGCUU	Translation	not assigned unknown
MIR157a:b:c:f	Contig_12616	1	down	squamosa promoter-binding-like protein 12-like isoform X1	tlo	gi|514767850	15.089	1	21	57	77	UUGACAGAAGAUAGAGAGCAC	GUGCUCUCUCUCUUCUGUCAA	Cleavage	not assigned unknown
MIR156	Contig_10275	1.5	down	squamosa promoter-binding-like protein 17-like	tlo	gi|514731493	17.36	1	21	710	730	GUGCUCACUCUCUUCUGUCAG	UUGACAGAAGAGAGAGAGCAC	Cleavage	development
MIR5021	Contig_5606	2	down	S-ribonuclease binding protein SBP1-like	tlo	gi|41052730	10.91	1	19	366	384	UUUUCUUCUUCUUCUUCUC	GAGAGGAAGAAGAAGAGAU	Cleavage	protein degradation
MIR396a	Contig_19915	3	down	stress response protein nhaX-like	tlo	gi|356552957	24.676	1	19	243	261	UUUCCAAGGACUUUCUUGA	GCACGAAGGUCCUUGGAGA	Cleavage	not assigned unknown
MIR5084	Contig_4942	3	down	succinate semialdehyde dehydrogenase	tlo	gi|226529619	15.707	1	21	159	179	AUACAGUACUGCAGAGGAUCC	GUGUACUCUGCAGUAAUGUAU	Cleavage	amino acid metabolism
MIR172c	Contig_914	3	down	sucrose synthase 2-like	tlo	gi|514818769	19.801	1	19	4106	4124	UGUGAAUCUUGAUGAUGCU	AGCAGCAUUACGAUUUACA	Translation	major CHO metabolism degradation
MIR172c	Contig_13106	3	down	SWI/SNF complex subunit SWI3B-like	tlo	gi|357138974	11.438	1	20	101	120	UGUGAAUCUUGAUGAUGCUA	UAACAUCAUCAUCAUUCACA	Translation	RNA regulation of transcription
MIR159e	Contig_13312	3	down	synaptonemal complex protein 1-like isoform X1	tlo	gi|514793489	22.15	1	19	2538	2556	AGGAGCUCCCUUCAAUCCA	UAGAUUGGAGAGAGCUCUU	Translation	RNA regulation of transcription
MIR529	Contig_12402	1.5	down	TBC1 domain family member 15-like	tlo	gi|357137247	12.065	1	19	117	135	AGAAGAGAGAGAGUACAGC	GCGGUGCUCUCUCUCUUCU	Cleavage	signalling
MIR393a:b	Contig_19164	3	down	telomere repeat-binding factor 1-like isoform X1	tlo	gi|514815144	10.45	1	21	24	44	UCCAAAGGGAUCGCAUUGAUC	GUUCUACGCGAUCCCUUUGGC	Cleavage	RNA regulation of transcription
MIR6476a:b:c	Contig_40404	3	down	ternary complex factor MIP1	tlo	gi|226494730	18.536	1	20	442	460	UCAUGUUUCAUCUCCACUGA	UGAGUGGA-AUGAAACAUGA	Cleavage	not assigned unknown
MIR172j	Contig_32513	3	down	thyroid adenoma-associated protein homolog isoform X1	tlo	gi|514793133	13.674	1	20	3514	3533	UGGGAAUCUUGAUGAUGCUG	CCGCAUCAUCAGGAAUCCCA	Cleavage	not assigned unknown
MIR529	Contig_22252	2.5	down	TLC domain-containing protein 2-like	tlo	gi|514784960	6.049	1	19	958	976	AGAAGAGAGAGAGUACAGC	GCUGUACUAACUCUUUUCU	Translation	not assigned unknown
MIR159f	Contig_22922	2.5	down	TMK	tlo	gi|1707642	16.212	1	19	1038	1056	UCAUUGGAAUGAGAGGAGC	GCUUCUUCCAUUCCAAUGG	Cleavage	protein postranslational modification
MIR5021	Contig_26533	2	down	TPA: early fruit mRNA	tlo	gi|414876035	21.117	1	19	411	429	UUUUCUUCUUCUUCUUCUC	AAGAAGAAGAAGAAGAAGG	Cleavage	not assigned unknown
MIR5021	Contig_34095	2	down	transcription factor bHLH62-like	tlo	gi|357167346	0.599	1	19	423	441	UUUUCUUCUUCUUCUUCUC	GAGGAGAGGAAGAAGAGGA	Cleavage	not assigned unknown
MIR159d	Contig_23175	1.5	down	transcription factor GAMYB-like	tlo	gi|514766168	21.455	1	21	5	25	CGGAGCUCCCUUCAAUCCAAU	AUUGGACUGAAGGGAGCUCUG	Cleavage	RNA regulation of transcription
MIR395d	Contig_12807	3	down	transcription factor GTE10-like	tlo	gi|357144539	16.369	1	19	1255	1273	CGUAAAGUGCUUGAAGGGA	UCUCUUGAAGGGCUUUACG	Translation	RNA regulation of transcription
MIR156a	Contig_14388	3	down	transcriptional corepressor LEUNIG-like isoform X2	tlo	gi|514719828	9.395	1	19	3094	3112	GCUCACUUCUCUCUCUGUC	GAGAGAGGGAGGAGUGAGA	Cleavage	development
MIR159e	Contig_10608	3	down	transcriptional regulator ATRX homolog isoform X1	tlo	gi|514753315	22.548	1	19	1677	1695	AGGAGCUCCCUUCAAUCCA	UGGGUUGCAGCGAGUUCCU	Translation	RNA regulation of transcription
MIR393	Contig_6645	1	down	transport inhibitor response 1-like protein Os04g0395600-like	tlo	gi|357163194	19.61	1	19	2345	2363	UUCCAAAGGGAUCGCAUUG	CAAUGCGAUCCCUUUGGAU	Cleavage	hormone metabolism
MIR172c	Contig_37362	3	down	triacylglycerol lipase 2-like	tlo	gi|357123769	19.213	1	19	817	835	UGUGAAUCUUGAUGAUGCU	AGCAUAAUCAAGGUUCCCA	Cleavage	lipid metabolism
MIR395d	Contig_15811	3	down	triacylglycerol lipase SDP1-like	tlo	gi|514782261	14.58	1	19	2122	2140	CGUAAAGUGCUUGAAGGGA	UUCCUUCAACUGCUUUAUG	Translation	development
MIR172e	Contig_34636	3	down	trifunctional purine biosynthetic protein adenosine-3-like isoform X1	tlo	gi|514822876	13.85	1	19	39	57	UGUGAAUCUUGAUGAUGUU	GAUAUUAUCAAUAUUCAUA	Cleavage	PS photorespiration
MIR5021	Contig_5245	2.5	down	tubby-like F-box protein 3-like	tlo	gi|514784887	8.073	1	20	1961	1980	UUUUCUUCUUCUUCUUCUCA	UCAGAGGAGGAAGGAGAAAA	Cleavage	protein degradation
MIR827_2	Contig_18459	3	down	U2 snRNP-associated SURP motif-containing protein-like	tlo	gi|357138195	17.018	1	22	76	97	UUUUGUUGGUUGUCAUCUAACC	GGACAGAUGACAACCAAUAAUA	Cleavage	not assigned unknown
MIR395a:f	Contig_37929	3	down	ubiquitin carboxyl-terminal hydrolase 6	tlo	gi|225442341	14.181	1	19	603	621	CCUGAAGUGCUUGAAGGGA	UUCCUUCAAGCGCUACGGG	Cleavage	protein degradation
MIR5021	Contig_41511	1.5	down	ubiquitin-conjugating enzyme E2 variant 1C-like isoform X1	tlo	gi|514741903	7.654	1	19	431	449	UUUUCUUCUUCUUCUUCUC	CAGAAGAAGAAGAAGAAGA	Cleavage	protein degradation
MIR5141	Contig_32523	2.5	down	U-box domain-containing protein 6-like isoform X1	tlo	gi|514763915	17.217	1	19	2144	2162	UUAUCUGUCAGUCGCGUCG	CGACGCGACCAGCAGAUAA	Translation	protein degradation
MIR172a:b:f:i	Contig_32995	3	down	U-box domain-containing protein 9-like	tlo	gi|357162920	23.534	1	20	659	678	AUGCAGCAUCAUCAAGAUUC	GAAAAUUGCUGAUGCUGCAU	Cleavage	protein degradation
MIR399b:c:d:i:a	Contig_21389	3	down	UDP-galactose transporter 2-like	tlo	gi|357161120	15.764	1	19	178	196	UGCCAAAGGAGAGUUGCCC	GGGUUUCUCUUCUUUGGCA	Cleavage	transport
MIR156a	Contig_350	2.5	down	UDP-glucuronic acid decarboxylase 2-like	tlo	gi|514751334	20.892	1	21	1176	1196	ACUGACAGAGAGAGAAGUGAG	CAUACUUUUUUUUUUGUCAGU	Cleavage	cell wall precursor synthesis
MIR160c	Contig_2676	3	down	UDP-N-acetylglucosamine diphosphorylase 1-like	tlo	gi|514792522	23.343	1	20	406	424	UAUGCUUGGCUCCGUGCACG	UGUGC-CGGAGUCAAGUAUA	Cleavage	cell wall precursor synthesis
MIR396a	Contig_11264	3	down	ultraviolet-B receptor UVR8-like isoform X1	tlo	gi|514801517	21.836	1	19	288	306	UUUCCAAGGACUUUCUUGA	CCAGGAGGGUUCUUGGAAA	Cleavage	cell division
MIR319b	Contig_2641	3	down	UNC93-like protein 3-like isoform X1	tlo	gi|514753135	21.375	1	21	1008	1028	UUGGACUGAAGGGUGCUCCCU	AAGAAGCAUCCUUCGGUCCAU	Cleavage	not assigned unknown
MIR2916	Contig_1891	2.5	down	vacuolar processing enzyme 1	tlo	gi|356463700	16.491	1	19	801	819	AUAUGAUCGUCUUCGAGUC	UACUCGAAGAUGGUUAUAU	Cleavage	protein targeting
MIR169l	Contig_28660	3	down	vacuolar-sorting receptor 6-like	tlo	gi|514803785	14.971	1	19	758	776	ACGGCAAGUCAUCCUUGGC	GCCGAGAAUGUUUUGCCGU	Translation	protein targeting
MIR172c	Contig_3599	2.5	down	vacuolar-sorting receptor 6-like isoform X1	tlo	gi|514764927	12.646	1	19	3213	3231	UGUGAAUCUUGAUGAUGCU	AGGAUUAUCAAAAUUCACA	Cleavage	protein targeting
MIR395d	Contig_1679	3	down	villin-3-like	tlo	gi|514819251	13.643	1	20	1106	1125	CGUAAAGUGCUUGAAGGGAA	UUCCCUUCAACUACUUUAUA	Translation	cell organisation
MIR169p	Contig_4490	3	down	WD repeat-containing protein 61-like	tlo	gi|357155876	21.002	1	19	943	961	CCGGCAAGUUUGUCCUUGG	GAAAGGACAAACUUGCCGC	Cleavage	not assigned no ontology
MIR172j	Contig_13480	3	down	Werner syndrome ATP-dependent helicase homolog	tlo	gi|514737144	18.973	1	20	936	955	UGGGAAUCUUGAUGAUGCUG	UGGCAUCAGCUAGGUUCCCA	Translation	DNA synthesis/chromatin structure
MIR169e_1	Contig_3855	3	down	xylose isomerase-like	tlo	gi|514735109	23.978	1	19	1515	1533	GGCAGUCUCCUUGGCUAGC	GCUGGCCAAGGAGACUUCG	Cleavage	minor CHO metabolism others
MIR395d	Contig_14983	3	down	xylosyltransferase 1-like	tlo	gi|514816620	11.175	1	19	760	778	CGUAAAGUGCUUGAAGGGA	UUUCUUCAGGCAAUUUACG	Cleavage	misc
MIR1426	Contig_61772	3	down	zinc finger (C2H2 type) protein-like	tlo	gi|115469572	21.473	1	19	277	295	UUUAAUCAUCAUCAAGAUU	AAUCUUGAUCUUGAUUGAG	Translation	RNA regulation of transcription
MIR5175a	Contig_26351	3	down	zinc finger (C3HC4-type RING finger)-like	tlo	gi|115448033	16.687	1	19	1519	1537	UCCCUCCGUUCCUAAAUUC	CAACUUAGCAACGGAGGGA	Translation	protein degradation
MIR167	Contig_13010	3	down	Zinc finger AN1 domain-containing stress-associated protein 15; Short=OsSAP15	tlo	gi|115463065	24.319	1	19	447	465	AGGAUCAUGCUGGCAGCUU	AGGAUGACAGCAUGAUUCU	Cleavage	RNA regulation of transcription
MIR396a	Contig_15476	2.5	down	zinc finger CCCH domain-containing protein 11-like	tlo	gi|357125750	23.418	1	19	426	444	UUUCCAAGGACUUUCUUGA	UCAAGAAAGUACUUGCAAA	Translation	RNA regulation of transcription
MIR172j	Contig_639	2.5	down	zinc finger CCCH domain-containing protein 27-like	tlo	gi|514801036	14.769	1	19	3365	3383	UGGGAAUCUUGAUGAUGCU	AGCAUCUUCAAGAUUACCA	Cleavage	RNA binding
MIR408e	Contig_21281	3	down	zinc finger CCCH domain-containing protein 31-like	tlo	gi|514742687	19.839	1	21	821	841	GCCAGGGAAGAGUCAGUGCAG	CCGCACUGGCUCUCCACUGGC	Cleavage	RNA regulation of transcription
MIR5084	Contig_1189	3	down	zinc finger CCCH domain-containing protein 44-like	tlo	gi|514765947	16.981	1	24	1032	1055	AUACAGUACUGCAGAGGAUCCUAA	UUACAACCUUCUGCAGUAUUGUAC	Cleavage	RNA regulation of transcription
MIR5021	Contig_16711	1	down	zinc finger CCCH domain-containing protein 4-like	tlo	gi|514737019	6.242	1	19	504	522	UUUUCUUCUUCUUCUUCUC	AAGAAGAAGAAGAAGAAAA	Cleavage	not assigned no ontology
MIR5049c	Contig_37236	2.5	down	zinc finger protein MAGPIE-like isoform X1	tlo	gi|514780155	19.455	1	20	569	588	CCUCCGUCCCAAAAUAAUUG	UAUUAAUUUUGGGAUGGAGG	Cleavage	not assigned unknown
MIR5564a	Contig_2631	3	down	zinc finger, C3HC4 type family protein	tlo	gi|226506600	21.172	1	19	1904	1922	UGUUCGACGAAUUGCUUCC	GGGAGCAAUCUGUUGAGCA	Translation	protein degradation
MIR5021	Contig_2435	0.5	down	zinc finger-like	tlo	gi|115449371	20.518	1	20	3080	3099	UUUUCUUCUUCUUCUUCUCA	UGAGAAGAAGAAGAAGAAGA	Cleavage	protein degradation
MIR172c	Contig_3229	3	down	zinc-binding alcohol dehydrogenase domain-containing protein 2-like	tlo	gi|514730798	18.886	1	20	1795	1814	UGUGAAUCUUGAUGAUGCUA	UAACAGCAACAAGAUUCACA	Cleavage	misc
MIR157d	Contig_4802	3	up	1-deoxy-D-xylulose 5-phosphate reductoisomerase, chloroplastic-like isoform X1	tlo	gi|514774305	21.032	1	18	392	409	GAUGACAGAAGCAUAGAG	UUUUGUGCUUCUGUUGUU	Cleavage	secondary metabolism
MIR159a_2	Contig_12503	3	up	28S ribosomal protein S16, mitochondrial-like	tlo	gi|514798015	23.823	1	18	409	426	UCAUUGGAAUGAUAGGAG	GUCCUAUUGAUCCAAUGA	Translation	protein synthesis
MIR408_2	Contig_99081	2.5	up	29 kDa ribonucleoprotein B, chloroplastic-like	tlo	gi|449462067	20.221	1	18	158	175	GCCAGGGAAGAGGCAGUG	CUCUGCCUCUUCCUUGGA	Cleavage	RNA binding
MIR160a:b	Contig_3299	2.5	up	3-hydroxyisobutyryl-CoA hydrolase-like protein 2, mitochondrial-like	tlo	gi|357147338	16.947	1	18	112	129	CAUGCUUGGCUCCUUGCA	CGCAAGGAGCCAAACAUG	Cleavage	amino acid metabolism
MIR160a:b	Contig_99434	3	up	3-oxoacyl- reductase 1, chloroplastic	tlo	gi|225456248	15.769	1	21	30	50	CAUGCUUGGCUCCUUGCACGC	GCCAGCAAGCAACCAAGCAUG	Translation	misc
MIR408a	Contig_36085	3	up	50S ribosomal protein L18, chloroplastic-like	tlo	gi|357123316	18.304	1	21	59	79	CAUGCGCUGCCUCGUCCCUGU	AAGGGGACGCCGUAGCGCGUG	Translation	protein synthesis
MIR528	Contig_11352	2.5	up	60S ribosomal protein L5, mitochondrial-like isoform X1	tlo	gi|514812803	16.022	1	20	236	255	CUCCUCUGCAUGCCCCUUCC	GUGAGGGACAUGGAGAGGAG	Cleavage	protein synthesis
MIR159a_2	Contig_23358	3	up	acyl-CoA synthetase family member 3, mitochondrial-like	tlo	gi|357131011	18.399	1	20	131	150	UCAUUGGAAUGAUAGGAGCU	ACUUCCUAUAAUUCCAAGGA	Translation	lipid metabolism
MIR167h	Contig_44589	2.5	up	AP-5 complex subunit beta-1-like, partial	tlo	gi|514723654	19.36	1	18	1077	1094	GAUGAAACUACAGCAUGA	UCAUGCUGAAGUGUCAUC	Translation	not assigned unknown
MIR319a-d:f:h	Contig_21087	3	up	arogenate dehydratase/prephenate dehydratase 2, chloroplastic-like	tlo	gi|514737332	11.676	1	18	744	761	AGGGAGCUCCCUUCAGUC	UACUGUAGGGAGCUUUCU	Cleavage	amino acid metabolism
MIR5141	Contig_36685	0.5	up	ATP synthase subunit alpha, mitochondrial-like	tlo	gi|514825289	17.38	1	24	848	871	UUAUCUGUCAGUCGCGUCGGGUCU	AGACCCGACGCGACUGACGGAUAA	Cleavage	PS lightreaction
MIR319g:l	Contig_1124	3	up	ATP synthase subunit b', chloroplastic-like	tlo	gi|514820134	22.41	1	18	228	245	GAAGGAGCUCCCUUCAGU	GCUGAUGGGAGCACCUUC	Cleavage	PS lightreaction
MIR156f	Contig_3623	3	up	ATP-dependent Clp protease proteolytic subunit-related protein 1, chloroplastic-like	tlo	gi|514746031	20.323	1	22	625	646	UGUGCUCUCUCUCUUCUGUCAA	UGGGCAGAGGAGGGAGAGGAUA	Cleavage	protein degradation
MIR164c:h	Contig_1481	3	up	ATP-dependent zinc metalloprotease FTSH 2, chloroplastic-like	tlo	gi|514767718	19.867	1	18	1036	1053	GAUGGAGAAGAAGGGCAC	GUGCCUUUCUUCUCAAUA	Cleavage	protein degradation
MIR166b_2	Contig_13820	2	up	beta-(1,2)-xylosyltransferase-like	tlo	gi|514797633	21.176	1	21	2187	2207	CCCCGAGCCAGACAACAUUCC	GCGAUGUUGAUUGGUUCGGGG	Cleavage	protein glycosylation
MIR171a	Contig_25389	2.5	up	beta-1,3-galactosyltransferase 6-like	tlo	gi|514730360	7.592	1	18	687	704	AGUGAUAUUGGCACGGCU	AGCCGUGUCCAUAUUAUU	Translation	protein glycosylation
MIR166d:g:l:a	Contig_1379	2.5	up	calcium-dependent protein kinase 13-like, partial	tlo	gi|514757190	22.907	1	20	875	894	CCUCGAGCCAGACAACAUUC	GGAAGUUCUCUGGCUUGAGG	Cleavage	protein postranslational modification
MIR159a_2	Contig_1543	3	up	cationic amino acid transporter 9, chloroplastic-like	tlo	gi|514722928	14.42	1	21	1429	1449	UCAUUGGAAUGAUAGGAGCUC	GAGUUCCUAUUGUUCCAAUUA	Cleavage	transport
MIR172b	Contig_3123	2.5	up	CBS domain-containing protein CBSX1, chloroplastic-like	tlo	gi|357150779	13.335	1	20	643	662	GUGAAUCUUGAUGAUGCUAC	GUAGCAGCAUCGAGAUUCGU	Cleavage	not assigned no ontology
MIR167c:d:e:g	Contig_71522	3	up	chlorophyll a-b binding protein 4	tlo	gi|226498858	24.827	1	20	83	102	UCAGAUCAUGCUGGCAGCUU	GACCUGCCAGUGUGGUUUGA	Cleavage	PS lightreaction
MIR156d	Contig_17113	3	up	chloroplastic group IIA intron splicing facilitator CRS1, chloroplastic-like isoform X1	tlo	gi|514795375	17.899	1	19	428	446	GCUGACAGAAAGAGGAGUG	UGCUUCUCUUUUGGUCAGC	Cleavage	not assigned unknown
MIR164b	Contig_11251	2.5	up	coilin-like, partial	tlo	gi|514758208	14.45	1	18	391	408	GGUGGAGAAGAUGGGCAC	GUGUCCAUUUUCCCCACC	Cleavage	not assigned no ontology
MIR528	Contig_15030	2	up	copper ion binding protein	tlo	gi|226503221	21.711	1	20	115	133	CUCCUCUGCAUGCCCCUUCC	GGAAGGGGCA-GCAGAGGAG	Translation	misc
MIR157d	Contig_86872	2.5	up	DNA-directed RNA polymerase 3, chloroplastic-like	tlo	gi|449454095	24.195	1	18	563	580	GAUGACAGAAGCAUAGAG	GUCGAUGCUUCUGUCGUC	Cleavage	RNA transcription
MIR171a	Contig_17544	2.5	up	elongation factor G, mitochondrial-like	tlo	gi|514770491	14.184	1	18	2406	2423	AGUGAUAUUGGCACGGCU	AGCCAUGCUAAUAUUAUU	Cleavage	protein synthesis
MIR167h	Contig_21430	2.5	up	elongation factor Ts, mitochondrial-like isoform X1	tlo	gi|514795194	17.342	1	21	86	106	GAUGAAACUACAGCAUGACCU	AGCUCAUGGUGUCGUUUCGUC	Translation	protein synthesis
MIR156h	Contig_29499	3	up	EMBRYO DEFECTIVE 2756, EMB2756	tlo	gi|226497202	16.741	1	21	979	999	GAUGACAGAAAGAGCAGUGAG	CUGAUUGAAUUUUCUGUCAUC	Cleavage	not assigned unknown
MIR2118f:m:b	Contig_19408	3	up	exonuclease V, chloroplastic-like	tlo	gi|514743261	11.141	1	19	623	641	UAGGAAUGGGAGGCAUCAG	CUGAAGCCUUCCAUUUCUU	Cleavage	not assigned unknown
MIR1436	Contig_14610	1.5	up	fumarate hydratase 1, mitochondrial-like	tlo	gi|514819490	9.506	1	21	29	49	ACUCCCUCCGUCCCAUAAUGU	ACAAUAUGGGAUGGAGGGAGU	Cleavage	TCA
MIR157a:b:c:f	Contig_2507	3	up	glutamate synthase 1 , chloroplastic-like isoform X1	tlo	gi|514780277	13.055	1	18	98	115	GUGCUCUCUAUCUUCUGU	CUUGAAGAUAGAGAGCAC	Cleavage	N-metabolism
MIR167e:f:b	Contig_24741	3	up	histone-lysine N-methyltransferase, H3 lysine-9 specific SUVH4-like	tlo	gi|357129300	18.409	1	18	616	633	AAGAUCAUGCUGGCAGCU	AGUUGCCAGCCUAAUCUU	Cleavage	RNA regulation of transcription
MIR408:b	Contig_439	3	up	K(+) efflux antiporter 2, chloroplastic-like	tlo	gi|514741967	15.374	1	18	914	931	AGCCAGGGAAGAGGCAGU	CCUGCUUCUUCCCUUGCU	Cleavage	transport
MIR169e_1	Contig_2432	2	up	keratin, type II cytoskeletal 1-like isoform X1	tlo	gi|514820072	17.262	1	18	1426	1442	GCUAGCCAAGGAGACUGC	GCAGU-UCCUUGGCUAGC	Cleavage	protein postranslational modification
MIR156c	Contig_39314	2.5	up	lipoyl synthase, chloroplastic-like	tlo	gi|356575490	22.378	1	19	330	348	GUGCUCUCUCUCUUCUGUC	GAAAGAAGAGAGAGAUCAC	Cleavage	Co-factor and vitamine metabolism
MIR1436	Contig_23324	0.5	up	MATE efflux family protein 2, chloroplastic-like	tlo	gi|357161304	19.429	1	21	73	93	ACUCCCUCCGUCCCAUAAUGU	GUAUUGUGGGACGGAGGGAGU	Cleavage	transport
MIR159a_2	Contig_21516	2	up	MATE efflux family protein 2, chloroplastic-like isoform X1	tlo	gi|514805516	13.38	1	21	1224	1244	UCAUUGGAAUGAUAGGAGCUC	GGGCUCCUAUCUUUCUGAUGA	Translation	transport
MIR528a:b	Contig_1971	3	up	metal ion binding protein	tlo	gi|226496834	19.689	1	18	772	789	AAUGGAAGAGGCAGGCAC	UUGUCUUCCUCUUCUAUU	Cleavage	RNA regulation of transcription
MIR444a	Contig_96014	2.5	up	methylcrotonoyl-CoA carboxylase beta chain, mitochondrial-like isoform X1	tlo	gi|502143138	22.315	1	20	111	131	UAUGCAG-UUGCCACCUCUAG	UUGGAGGUGGCAAGUUGCAUA	Cleavage	amino acid metabolism
MIR1432	Contig_82004	2.5	up	NAD(P)H dehydrogenase B2, mitochondrial-like	tlo	gi|502079444	15.316	1	18	1023	1040	GUCGGUGUCAUCUCUCCU	AGGAGAGAUGACGAUGAC	Cleavage	mitochondrial electron transport / ATP synthesis
MIR167e:f:b	Contig_11039	2.5	up	N-alpha-acetyltransferase 15, NatA auxiliary subunit-like	tlo	gi|514778736	19.605	1	20	68	87	AAGAUCAUGCUGGCAGCUUC	GAAGGGGCCAGUAUGAUCUU	Cleavage	misc
MIR157a:b:c:f	Contig_101756	2.5	up	nudix hydrolase 14, chloroplastic	tlo	gi|225426698	18.289	1	19	39	57	GUGCUCUCUAUCUUCUGUC	GCCAGGAGAUGGAGAGCAU	Cleavage	not assigned unknown
MIR1432	Contig_4171	1.5	up	omega-6 fatty acid desaturase, endoplasmic reticulum isozyme 2-like	tlo	gi|514717227	15.62	1	18	577	594	GUCGGUGUCAUCUCUCCU	CGGAGAGAUGACGCCGAC	Cleavage	lipid metabolism
MIR164b	Contig_9216	2.5	up	pentatricopeptide repeat-containing protein At1g13040, mitochondrial-like	tlo	gi|514772437	13.071	1	20	1597	1616	GGUGGAGAAGAUGGGCACAU	GUGUUCCCAUCUUCUCCAGC	Cleavage	not assigned no ontology
MIR398:b	Contig_16900	2.5	up	pentatricopeptide repeat-containing protein At1g22960, mitochondrial-like	tlo	gi|514805417	19.889	1	18	537	554	CGGGGGCGACCUGAGAAC	AUUCUCAGGUCGCUCUUG	Cleavage	not assigned no ontology
MIR169e_1	Contig_52826	3	up	pentatricopeptide repeat-containing protein At1g62260, mitochondrial-like	tlo	gi|357118286	21.592	1	19	681	699	GCUAGCCAAGGAGACUGCC	GGCAUUCACGUUGGCUAGC	Translation	not assigned no ontology
MIR162:a:b	Contig_11734	3	up	pentatricopeptide repeat-containing protein At1g80270, mitochondrial-like	tlo	gi|514773154	13.8	1	21	2131	2151	CUGGAUGCAGAGGUUUAUCGA	UUGAGAAUUCUCUGUAUCCAG	Cleavage	RNA regulation of transcription
MIR156c	Contig_38781	2.5	up	pentatricopeptide repeat-containing protein At1g80880, mitochondrial-like	tlo	gi|357145431	20.131	1	19	160	178	GUGCUCUCUCUCUUCUGUC	GAAAGGAGGGAGAGGGCAC	Cleavage	not assigned unknown
MIR166h:m:e	Contig_29325	3	up	pentatricopeptide repeat-containing protein At5g13770, chloroplastic-like	tlo	gi|514803414	22.944	1	18	2156	2173	CCUCGAGCCAGCCAACAU	CUGAUGGCUGGUUUGAGG	Cleavage	not assigned no ontology
MIR156h	Contig_11170	2.5	up	pentatricopeptide repeat-containing protein At5g50280, chloroplastic-like	tlo	gi|357116849	21.909	1	19	1122	1140	GAUGACAGAAAGAGCAGUG	UACUGCUCUAUCUUUCAUC	Translation	not assigned no ontology
MIR164c:h	Contig_33560	2.5	up	pentatricopeptide repeat-containing protein At5g66520-like, partial	tlo	gi|514794562	17.757	1	18	956	973	GAUGGAGAAGAAGGGCAC	UUCCUCUUCUUCUCCAUC	Cleavage	not assigned no ontology
MIR160d	Contig_26721	3	up	pentatricopeptide repeat-containing protein At5g67570, chloroplastic-like	tlo	gi|460375633	21.439	1	18	382	399	CAUGCUUGGCUCCUCGCA	UGCGAUGAGCGAAGCAUC	Cleavage	not assigned unknown
MIR156d	Contig_6449	1.5	up	peptidyl-prolyl cis-trans isomerase CYP37, chloroplastic-like	tlo	gi|514734987	17.732	1	18	1462	1479	GCUGACAGAAAGAGGAGU	ACUCCUCUUCCUGUUAGC	Translation	not assigned no ontology
MIR1436	Contig_18364	2.5	up	phosphoribosylaminoimidazole-succinocarboxamide synthase, chloroplastic-like isoform X1	tlo	gi|514731048	17.016	1	19	1	19	ACUCCCUCCGUCCCAUAAU	AUUUUGGGGCUGAGGGAGU	Translation	nucleotide metabolism
MIR1128	Contig_3896	3	up	probable acyl-activating enzyme 18, peroxisomal-like	tlo	gi|514813166	15.362	1	21	283	303	UUUGGGACGGAGGGAGUAGUA	UACUACUUUAUUCGUCCCAGA	Cleavage	lipid metabolism
MIR160d	Contig_27208	3	up	probable beta-1,3-galactosyltransferase 17-like	tlo	gi|514719097	23.528	1	18	534	551	CAUGCUUGGCUCCUCGCA	GGCGAGGAGCCGAGGAUG	Cleavage	protein glycosylation
MIR1128	Contig_6974	3	up	probable chlorophyll(ide) b reductase NYC1, chloroplastic-like	tlo	gi|514772148	22.453	1	19	2217	2235	UUUGGGACGGAGGGAGUAG	UUACUCCCUCCGUCCCGCU	Cleavage	misc
MIR1128	Contig_20337	0.5	up	probable diaminopimelate decarboxylase, chloroplastic-like isoform X2	tlo	gi|514754563	18.491	1	21	1618	1638	UUUGGGACGGAGGGAGUAGUA	UACUACUCCCUCUGUCCCAAA	Cleavage	amino acid metabolism
MIR398:b	Contig_1235	2	up	probable fructose-bisphosphate aldolase 3, chloroplastic-like	tlo	gi|514774567	23.319	1	18	423	440	CGGGGGCGACCUGAGAAC	GUUCUCAGGGCGUCCCUG	Translation	PS calvin cycle
MIR319g:l	Contig_322	2.5	up	probable homogentisate phytyltransferase 1, chloroplastic-like isoform X1	tlo	gi|514765124	19.452	1	18	1566	1583	GAAGGAGCUCCCUUCAGU	ACUGAUGGGAGCUACUUC	Cleavage	secondary metabolism
MIR164a	Contig_17657	3	up	probable inactive shikimate kinase like 1, chloroplastic-like isoform X2	tlo	gi|514753096	18.715	1	18	134	151	GGUGGAGAAGAAGGGCAC	AGGCCCUUCUUCUCCGUC	Cleavage	amino acid metabolism
MIR168_1	Contig_100068	2.5	up	protein brittle-1, chloroplastic/amyloplastic-like	tlo	gi|357123948	18.788	1	21	120	139	AUUCACUUGGUGCAAGGCGGG	CGUGUCUU-CACCAAGUGAAU	Cleavage	not assigned unknown
MIR156k:n:o	Contig_32805	3	up	protein GDAP2 homolog, partial	tlo	gi|357114020	14.147	1	18	979	996	GUGCUCACUCUCUUCUGU	GAAGAAGAAAGUGAGCAC	Translation	not assigned no ontology
MIR1432	Contig_15584	3	up	protein OSB2, chloroplastic-like	tlo	gi|514815226	12.957	1	19	160	178	GUCGGUGUCAUCUCUCCUG	CAGGAAAGGUUACACUGAC	Translation	not assigned unknown
MIR160a:b	Contig_40208	2.5	up	putative 4-hydroxy-tetrahydrodipicolinate reductase 3, chloroplastic-like	tlo	gi|514822640	24.619	1	18	102	119	CAUGCUUGGCUCCUUGCA	UGCGAGAAGGCAAGCAUG	Translation	amino acid metabolism
MIR319b	Contig_105238	3	up	putative membrane-bound O-acyltransferase C24H6.01c, partial	tlo	gi|359496946	11.737	1	20	133	152	AGGGAGCACCCUUCAGUCCA	UUGUCCGAAGGGUGCUCUUU	Cleavage	mitochondrial electron transport / ATP synthesis
MIR164a	Contig_4564	3	up	putative transferase CAF17 homolog, mitochondrial-like	tlo	gi|514760077	21.845	1	19	1126	1144	GGUGGAGAAGAAGGGCACA	UGUAUUCUUCUUCUCUGCC	Cleavage	not assigned no ontology
MIR164b	Contig_12058	1.5	up	putative WEB family protein At1g65010, chloroplastic-like	tlo	gi|514824234	21.234	1	18	1569	1586	GGUGGAGAAGAUGGGCAC	GAGCCCAUCUUCUCUACC	Cleavage	not assigned no ontology
MIR1436	Contig_423	3	up	pyruvate dehydrogenase E1 component subunit beta-1, mitochondrial-like	tlo	gi|514798157	23.828	1	18	2451	2468	ACUCCCUCCGUCCCAUAA	UUGUGGGACGGACGGAGG	Cleavage	TCA
MIR1128	Contig_13704	3	up	serine/threonine-protein kinase STN7, chloroplastic-like	tlo	gi|514747284	12.889	1	19	829	847	UUUGGGACGGAGGGAGUAG	CUGCUCCUUCCGUUCCAGU	Cleavage	PS lightreaction
MIR1128	Contig_1297	0.5	up	sufE-like protein, chloroplastic-like isoform 1	tlo	gi|357136703	4.557	1	20	89	108	UUUGGGACGGAGGGAGUAGU	GCUACUCCCUCCGUCCCGAA	Cleavage	not assigned no ontology
MIR172h:i:j	Contig_24754	3	up	transcription factor GTE7-like, partial	tlo	gi|514798867	10.203	1	20	267	286	UGUGAAUCUUGAUGCUGCUG	UAGCAGCAUCGCCAUUCAUA	Translation	RNA regulation of transcription
MIR169p	Contig_14168	3	up	triosephosphate isomerase, chloroplastic-like	tlo	gi|357159648	22.66	1	20	1050	1069	CCGGCAAGUUUGUCCUUGGC	GCCGACGAAGAACUUGCCGG	Cleavage	PS calvin cycle
MIR1432	Contig_16342	3	up	tRNA-specific adenosine deaminase, chloroplastic-like	tlo	gi|514763864	16.985	1	20	2274	2293	GUCGGUGUCAUCUCUCCUGA	UCAUGAGAGAUUACACCGGU	Translation	nucleotide metabolism
MIR164a	Contig_18995	2.5	up	type I inositol 1,4,5-trisphosphate 5-phosphatase CVP2-like	tlo	gi|514729632	11.65	1	21	651	671	GGUGGAGAAGAAGGGCACAUG	CACAUCCCCUUCUUUUCCACC	Cleavage	DNA synthesis/chromatin structure
MIR164f	Contig_11887	2.5	up	ubiquinone biosynthesis protein COQ9, mitochondrial-like	tlo	gi|357111892	7.463	1	21	819	839	GUUGGAGAAGGAGCGCACGUG	CAACUGCUCUCCUUCUCCAGC	Cleavage	not assigned unknown
MIR159a_2	Contig_10660	3	up	uncharacterized aarF domain-containing protein kinase At4g31390, chloroplastic-like isoform X2	tlo	gi|514759477	18.282	1	20	650	669	UCAUUGGAAUGAUAGGAGCU	AUCUUUUAUUGUUUCAGUGA	Cleavage	not assigned no ontology
MIR528	Contig_3026	3	up	uncharacterized oxidoreductase At1g06690, chloroplastic-like	tlo	gi|357160153	20.405	1	19	752	770	CUCCUCUGCAUGCCCCUUC	GAUGGGGUAUUUAGAGGAG	Translation	minor CHO metabolism
MIR164a	Contig_5629	3	up	17.9 kDa class I heat shock protein-like	tlo	gi|514819961	18.844	1	21	37	57	GGUGGAGAAGAAGGGCACAUG	CAGGUGUCCGUCUUCUCCUCC	Cleavage	stress abiotic
MIR160d	Contig_39233	3	up	1-aminocyclopropane-1-carboxylate synthase 7	tlo	gi|475615183	23.863	1	21	575	595	CAUGCUUGGCUCCUCGCACGC	GUCUGCGACGAGACGAGCGUG	Translation	hormone metabolism
MIR394c	Contig_3179	3	up	1-phosphatidylinositol-3-phosphate 5-kinase FAB1A-like	tlo	gi|514791841	9.698	1	19	2962	2980	AUGGAGGUGGACAGAAUGC	GCAUCUUGUCCACAUCCAU	Cleavage	signalling
MIR156h_2	Contig_70674	3	up	26S proteasome non-ATPase regulatory subunit 4-like	tlo	gi|357113130	6.162	1	20	106	125	GAUGACAGGAAGAGCAGUGA	UCCCUGUCCUUCUUGUCAUC	Cleavage	protein degradation
MIR164b	Contig_30770	3	up	2'-deoxymugineic-acid 2'-dioxygenase-like	tlo	gi|357111461	23.246	1	18	208	225	GGUGGAGAAGAUGGGCAC	AUUCCUAUCUUCUCCACU	Cleavage	not assigned unknown
MIR159a_2	Contig_99676	3	up	3-isopropylmalate dehydratase small subunit	tlo	gi|225469374	14.413	1	20	333	352	UCAUUGGAAUGAUAGGAGCU	AUCUCCUAUUCUUUCAAUGU	Translation	not assigned unknown
MIR164a	Contig_81411	2.5	up	4-hydroxyphenylpyruvate dioxygenase	tlo	gi|72256523	16.399	1	18	312	329	GGUGGAGAAGAAGGGCAC	CUGCCCUCCUUCUCCGCC	Translation	secondary metabolism
MIR169r	Contig_42069	3	up	5'-tyrosyl-DNA phosphodiesterase-like	tlo	gi|357167363	22.018	1	19	585	603	UGUAGCCAAGGACAACUUG	CAAGUUGGUGUUGGCUACG	Translation	DNA synthesis/chromatin structure
MIR160g	Contig_33864	2	up	60S ribosomal protein L24-like	tlo	gi|514783510	17.711	1	22	333	354	GAUGGCAUACAGGGAGCCAGGC	GAUUGGUUCUAUGUAUGCCAUC	Cleavage	not assigned unknown
MIR172b	Contig_29356	3	up	7-methylguanosine phosphate-specific 5'-nucleotidase A-like isoform X2	tlo	gi|514815075	13.927	1	20	267	286	GUGAAUCUUGAUGAUGCUAC	GGAGCAUCAUUCAGAUACAC	Translation	not assigned unknown
MIR395a	Contig_39113	2.5	up	A/G-specific adenine DNA glycosylase-like	tlo	gi|514744965	21.019	1	22	1112	1134	GGAGUUCCCCCAAACACU-UCAG	CUGAUGGUGUUCGAGGGAACUCC	Translation	DNA synthesis/chromatin structure
MIR408:b	Contig_4521	2.5	up	ABC transporter C family member 5-like	tlo	gi|357114095	18.152	1	18	985	1002	AGCCAGGGAAGAGGCAGU	GCUUCUUCUUCCUUGGCU	Cleavage	transport
MIR167c:d:e:g	Contig_96859	2.5	up	ABC transporter E family member 2	tlo	gi|475604774	19.018	1	18	53	70	UCAGAUCAUGCUGGCAGC	GCUGCCAGGAUGAUCCGA	Translation	RNA transcription
MIR156c	Contig_13881	2.5	up	ABC transporter G family member 28-like	tlo	gi|357117036	20.653	1	18	575	592	GUGCUCUCUCUCUUCUGU	ACAGAAGAGAGACAGCAA	Cleavage	transport
MIR394c	Contig_1121	2	up	abscisic acid receptor PYL8-like	tlo	gi|357141155	14.814	1	19	266	284	AUGGAGGUGGACAGAAUGC	GCAUUCUGUCCAUCUCCUU	Cleavage	not assigned unknown
MIR167h	Contig_16664	2	up	ABSCISIC ACID-INSENSITIVE 5-like protein 5-like	tlo	gi|514749906	16.051	1	18	765	782	GAUGAAACUACAGCAUGA	UCCUGCUGUAUUUUCAUC	Cleavage	hormone metabolism
MIR156c	Contig_1871	3	up	acetyl-CoA carboxylase 1-like	tlo	gi|357140391	17.744	1	21	3404	3424	GUGCUCUCUCUCUUCUGUCAA	UUUACGGAGGAGGGAGAGCGG	Cleavage	lipid metabolism
MIR160a:b	Contig_829	2	up	acetyl-CoA carboxylase 2-like	tlo	gi|526118295	13.122	1	18	6537	6554	CAUGCUUGGCUCCUUGCA	UGCAAGGUGCAAAGCAUG	Translation	lipid metabolism
MIR1128	Contig_44648	3	up	Actin-like ATPase superfamily protein isoform 2	tlo	gi|508778661	6.268	1	20	76	95	UUUGGGACGGAGGGAGUAGU	AUUACUCCCUUCGUUUCCAA	Cleavage	lipid metabolism
MIR168:a	Contig_12376	2.5	up	adipocyte plasma membrane-associated protein-like	tlo	gi|357115471	19.995	1	18	727	744	GUCCCGAUCUGCACCAAG	CUUGAUGCAGAUCGGGGG	Cleavage	secondary metabolism
MIR156c	Contig_19552	2.5	up	aldehyde dehydrogenase family 2 member C4-like isoform X1	tlo	gi|514778236	14.729	1	20	620	639	GUGCUCUCUCUCUUCUGUCA	UCACGGCGGAGAGAGAGCAU	Cleavage	fermentation aldehyde dehydrogenase
MIR395a	Contig_21562	3	up	aldo-keto reductase family 4 member C10-like isoform X1	tlo	gi|514749521	17.742	1	18	769	786	GGAGUUCCCCCAAACACU	AGGGUUUGGGGUAGCUCC	Cleavage	minor CHO metabolism
MIR156f	Contig_317	3	up	aldose reductase-like	tlo	gi|514749048	19.018	1	19	638	657	UGUGCUCUCUCUCU-UCUGU	ACAGAGAGAGAGAGAGCGUA	Cleavage	minor CHO metabolism
MIR164a	Contig_3798	3	up	alkaline alpha galactosidase 2	tlo	gi|413944461	23.656	1	18	1288	1305	GGUGGAGAAGAAGGGCAC	AUGUUCUUCUUCUCCACG	Cleavage	minor CHO metabolism
MIR390a:b	Contig_2035	3	up	alkaline ceramidase 3-like isoform X1	tlo	gi|514814637	11.099	1	21	160	179	UGGAGCUCAGGAUAGAUAGCG	UGCUAUCU-UCCUGAGCUUCG	Cleavage	lipid metabolism
MIR9774	Contig_22672	3	up	alkaline phosphatase D-like	tlo	gi|357149872	11.603	1	18	261	278	GACAGAAAUACCCAAUAU	UUAUUGGUUGUUUUUGUC	Translation	not assigned unknown
MIR528	Contig_10771	2	up	alkaline/neutral invertase protein	tlo	gi|410935681	18.194	1	18	2217	2234	CUCCUCUGCAUGCCCCUU	AGGGGGGAUGCGGAGGAG	Cleavage	major CHO metabolism
MIR164a	Contig_14909	2.5	up	allene oxide synthase 2-like	tlo	gi|514820912	23.963	1	18	628	645	GGUGGAGAAGAAGGGCAC	ACGUCCUUCUUCUCCACC	Cleavage	hormone metabolism
MIR2118f:m:b	Contig_26085	2.5	up	alpha-1,2-mannosyltransferase ALG9	tlo	gi|226497122	23.438	1	18	269	286	UAGGAAUGGGAGGCAUCA	UGGUUCCUCCCGUUCCUG	Cleavage	protein postranslational modification
MIR169r	Contig_5844	3	up	alpha-amylase type A isozyme-like	tlo	gi|514741970	18.001	1	21	115	135	UGUAGCCAAGGACAACUUGCC	GCUGAGUUGUUCUUGUUUACA	Cleavage	major CHO metabolism
MIR528	Contig_24190	3	up	alpha-galactosidase mel1-like	tlo	gi|514777572	23.295	1	19	445	463	CUCCUCUGCAUGCCCCUUC	GGAGGGCGGUGCAGAGGAG	Cleavage	minor CHO metabolism
MIR319g:l	Contig_99704	2.5	up	amidase 1-like	tlo	gi|460408332	19.218	1	18	260	277	GAAGGAGCUCCCUUCAGU	GCUGAUGAGAGCUCCUUC	Translation	not assigned unknown
MIR164f	Contig_37743	2.5	up	amino acid transporter, putative, expressed	tlo	gi|115487658	18.684	1	19	474	492	GUUGGAGAAGGAGCGCACG	CGCGUACUCCUUCUCCAAC	Cleavage	transport
MIR1128	Contig_10032	0.5	up	anaphase-promoting complex subunit 10-like	tlo	gi|514760923	13.036	1	21	594	614	UUUGGGACGGAGGGAGUAGUA	UGUUACUCCUUCCGUCCCAAA	Cleavage	cell division
MIR171e	Contig_18394	2.5	up	anthocyanidin 5,3-O-glucosyltransferase	tlo	gi|413946145	20.08	1	18	1747	1764	UCUGAGUGAGCCGAGCCA	UGGCUCGGCUCAGUCAGC	Cleavage	misc
MIR160a:b	Contig_46112	3	up	anthranilate N-benzoyltransferase protein 1-like	tlo	gi|357118728	15.171	1	20	196	215	CAUGCUUGGCUCCUUGCACG	CGUGGAAGGAGCCGAGGAUG	Cleavage	secondary metabolism
MIR157a:b:c:f	Contig_18686	3	up	Aquaporin SIP2-1	tlo	gi|473961365	19.39	1	18	140	157	GUGCUCUCUAUCUUCUGU	GUAGAGGAUGGAGAGUGC	Cleavage	transport
MIR319g:l	Contig_18685	2.5	up	aquaporin SIP2-1-like	tlo	gi|357112469	18.419	1	18	530	547	GAAGGAGCUCCCUUCAGU	ACUCAAGCGAGCUCCUUU	Translation	transport
MIR390a:b	Contig_4041	3	up	aquaporin TIP4-2	tlo	gi|413949409	11.271	1	19	710	728	UGGAGCUCAGGAUAGAUAG	UUAUUUCUCCUGAGUUUUA	Cleavage	transport
MIR156d	Contig_11912	2.5	up	Arabinogalactan endo-1,4-beta-galactosidase, putative	tlo	gi|255605142	18.55	1	22	384	405	GCUGACAGAAAGAGGAGUGAGC	GAUGACUCCUCUAUCGGUCAGC	Translation	not assigned unknown
MIR160a:b	Contig_3345	3	up	arginine/serine-rich splicing factor RSZ28VI	tlo	gi|443286703	16.682	1	20	2250	2269	CAUGCUUGGCUCCUUGCACG	CGAGCAAAUAGCCAAGCAUG	Cleavage	RNA processing
MIR164b	Contig_16115	2.5	up	ARP protein-like	tlo	gi|115471657	12.48	1	18	2297	2314	GGUGGAGAAGAUGGGCAC	AUGCUCAUCCUCUCCACC	Translation	signalling
MIR156f	Contig_19009	3	up	atherin-like isoform X1	tlo	gi|514767532	7.675	1	19	205	223	UGUGCUCUCUCUCUUCUGU	AAAGAAGAGAGAAAGUACA	Cleavage	not assigned unknown
MIR167a:b	Contig_88114	2.5	up	ATP binding cassette subfamily e- member 1	tlo	gi|149390773	14.366	1	18	124	141	UUAGAUCAUGCUGGCAGC	GCUGCCAGCGAGAUCUAU	Cleavage	not assigned unknown
MIR167e:f:b	Contig_11858	3	up	ATP binding protein	tlo	gi|226491127	19.568	1	21	1192	1211	AAGAUCAUGCUGGCAGCUUCA	UGGAGCUGCUAGU-UGAUCUU	Cleavage	protein postranslational modification
MIR394c	Contig_26156	3	up	ATP sulfurylase 2-like isoform X1	tlo	gi|514800140	16.183	1	19	77	95	AUGGAGGUGGACAGAAUGC	GCAGUUUGUCCACCUUCAC	Cleavage	S-assimilation
MIR1432	Contig_94699	3	up	ATP synthase mitochondrial F1 complex assembly factor 1-like	tlo	gi|460371516	12.97	1	20	187	206	GUCGGUGUCAUCUCUCCUGA	UCAGCAGAGCUGCCACCGAC	Translation	not assigned unknown
MIR156h_2	Contig_60851	3	up	ATPase alpha subunit	tlo	gi|114216174	19.364	1	21	784	804	GAUGACAGGAAGAGCAGUGAG	CUCACUGCUCUGCCCGUCAUU	Translation	mitochondrial electron transport / ATP synthesis
MIR164b	Contig_3607	2.5	up	ATPase ASNA1 homolog	tlo	gi|514732299	8.87	1	18	307	324	GGUGGAGAAGAUGGGCAC	GUGCUUGUCAUCUCCACC	Translation	transport
MIR167e:f:b	Contig_90611	3	up	ATPase family AAA domain-containing protein 1	tlo	gi|473885148	24.644	1	18	891	908	AAGAUCAUGCUGGCAGCU	CUUUGCCAGCAUGGUCUU	Cleavage	protein degradation
MIR1432	Contig_28359	3	up	ATP-dependent DNA helicase Q-like 4A-like	tlo	gi|357167600	12.087	1	20	948	967	GUCGGUGUCAUCUCUCCUGA	UUAGGACAGAUGAUAUUGAU	Cleavage	DNA unspecified
MIR157d	Contig_42178	3	up	autophagy-related protein 8C-like isoform 2	tlo	gi|460405802	24.071	1	18	207	224	GAUGACAGAAGCAUAGAG	CUCGAUGCUUCUGUUGUA	Cleavage	not assigned unknown
MIR160h	Contig_2868	2.5	up	auxin Efflux Carrier family protein	tlo	gi|226508930	14.12	1	18	226	243	AAUGGCAUACAGGGAGCC	GGUUCCCUGUUUGUUAUU	Cleavage	transport
MIR1128	Contig_2885	1	up	auxin response factor 25-like	tlo	gi|357161592	13.06	1	18	3943	3960	UUUGGGACGGAGGGAGUA	CACUCCCUCCGUCCCAAA	Cleavage	RNA regulation of transcription
MIR160a:b	Contig_9303	3	up	Auxin response factor 8	tlo	gi|75261153	23.507	1	20	507	526	CAUGCUUGGCUCCUUGCACG	CAUACAGGGAGCCAGGCAUC	Cleavage	RNA regulation of transcription
MIR172b	Contig_975	3	up	auxin transport protein BIG-like	tlo	gi|514728190	19.258	1	18	5418	5435	GUGAAUCUUGAUGAUGCU	AGCAUCAUAAACAUUCAU	Translation	hormone metabolism
MIR160a:b	Contig_1531	2.5	up	auxin-responsive protein IAA21-like	tlo	gi|514764245	21.361	1	18	357	374	CAUGCUUGGCUCCUUGCA	UGCAAGGAGCUGAUCAUG	Cleavage	RNA regulation of transcription
MIR156c	Contig_3343	3	up	auxin-responsive protein IAA7-like isoform X1	tlo	gi|514707849	12.453	1	19	1298	1316	GUGCUCUCUCUCUUCUGUC	GGAAGAAGAGAGGGAGCAG	Cleavage	RNA regulation of transcription
MIR168:a	Contig_12894	3	up	B3 domain-containing protein IDEF1-like	tlo	gi|514798699	21.794	1	19	952	970	GUCCCGAUCUGCACCAAGC	GCUUGGUGCAGAUCCUGAC	Cleavage	hormone metabolism
MIR408:b	Contig_29463	3	up	B3 domain-containing protein Os03g0620400-like	tlo	gi|357115791	22.231	1	19	1589	1607	AGCCAGGGAAGAGGCAGUG	CACUUCUUCUUGUCUGGCU	Cleavage	not assigned unknown
MIR408_2	Contig_1263	2.5	up	BAG family molecular chaperone regulator 6-like	tlo	gi|514707350	17.343	1	21	3336	3356	GCCAGGGAAGAGGCAGUGCAG	UUUCCCUGUUUCUUCCUUGGC	Cleavage	stress abiotic
MIR408_2	Contig_23755	3	up	basic blue protein-like	tlo	gi|357118162	19.968	1	21	216	236	GCCAGGGAAGAGGCAGUGCAG	CAGCACUGCCUCUUCCCCGAC	Cleavage	not assigned unknown
MIR167e:f:b	Contig_16662	3	up	beta-1,3-galactosyltransferase 6	tlo	gi|226496501	16.216	1	18	525	542	AAGAUCAUGCUGGCAGCU	AGCUGUUAGUCUGAUUUU	Cleavage	protein glycosylation
MIR1436	Contig_4371	1.5	up	beta-1,3-glucanase	tlo	gi|134131320	12.818	1	21	149	169	ACUCCCUCCGUCCCAUAAUGU	GUAUUUUGGGAUGGAGGGAGU	Cleavage	misc
MIR171f	Contig_18066	3	up	beta-galactosidase 2-like	tlo	gi|514779709	14.934	1	19	974	992	GGGUGAUAUUGGUUCGGCU	AGCCAGGCCAAUAUCGUCC	Cleavage	misc
MIR168_1	Contig_12770	3	up	beta-galactosidase 4-like	tlo	gi|514708060	20.473	1	18	61	78	AUUCACUUGGUGCAAGGC	GCCUUGUGCCAAGUCAGU	Cleavage	misc
MIR168_1	Contig_20301	2.5	up	BGGP Beta-1-3-galactosyl-O-glycosyl-glycoprotein	tlo	gi|226531642	24.042	1	19	587	605	AUUCACUUGGUGCAAGGCG	CGUUUUGCGCCAGGUGGAU	Cleavage	misc
MIR160g	Contig_14023	3	up	branched-chain-amino-acid aminotransferase-like protein 1-like	tlo	gi|514819226	21.625	1	21	1793	1813	GAUGGCAUACAGGGAGCCAGG	CCUGGGUUCCUAUAUGCUAUC	Translation	misc
MIR394c	Contig_7589	2	up	Branchpoint-bridging protein	tlo	gi|475584974	10.486	1	18	112	129	AUGGAGGUGGACAGAAUG	AAUUUUGUCCAUCUCCAU	Cleavage	not assigned unknown
MIR156f	Contig_22791	2.5	up	BRASSINOSTEROID INSENSITIVE 1-associated receptor kinase 1 precursor	tlo	gi|226497642	19.396	1	19	1219	1237	UGUGCUCUCUCUCUUCUGU	GCAGAGCAGAGAGGGUACA	Cleavage	signalling
MIR164a	Contig_1173	3	up	brefeldin A-inhibited guanine nucleotide-exchange protein 1	tlo	gi|357113122	14.118	1	19	5624	5642	GGUGGAGAAGAAGGGCACA	UGUGCCCAUUUUUUUCGCC	Cleavage	signalling
MIR160g	Contig_7682	3	up	bromodomain-containing protein PH01B031C15.5	tlo	gi|440577399	16.53	1	19	467	485	GAUGGCAUACAGGGAGCCA	UGGUUCCCUGUUUGCUGUU	Cleavage	RNA regulation of transcription
MIR171c	Contig_16236	2	up	BTB/POZ and MATH domain-containing protein 1-like	tlo	gi|514736795	18.049	1	18	104	121	GAUUGAACCGCACCAAUA	UGUUGGUGUUGUUCAAUC	Translation	protein degradation
MIR444a	Contig_11868	3	up	BTB/POZ domain-containing protein At2g04740-like isoform X1	tlo	gi|514763670	19.128	1	20	692	711	UAUGCAGUUGCCACCUCUAG	CAAGAUGUGGCAAUAGCAUA	Cleavage	cell organisation
MIR171e	Contig_22127	3	up	BTB/POZ domain-containing protein At3g08570-like	tlo	gi|514807326	18.816	1	18	309	326	UCUGAGUGAGCCGAGCCA	AGGUUUGGCUCACUUGGA	Cleavage	signalling
MIR167h	Contig_36287	2.5	up	bundle sheath defective2	tlo	gi|162462326	13.665	1	18	4	21	GAUGAAACUACAGCAUGA	UUAUUCUGCAGUUUCAUC	Translation	development
MIR164f	Contig_15247	2.5	up	C2 and GRAM domain-containing protein At1g03370-like isoform X1	tlo	gi|514763408	15.14	1	19	219	237	GUUGGAGAAGGAGCGCACG	UGUGCUCUUCUUCUCUAAU	Cleavage	not assigned no ontology
MIR168_1	Contig_6582	3	up	C3H24_ORYSJ Zinc finger CCCH domain-containing protein 24; Short=OsC3H24	tlo	gi|115454763	20.069	1	18	1517	1534	AUUCACUUGGUGCAAGGC	CCCUUGCACUAAGUGAGG	Cleavage	RNA regulation of transcription
MIR157a:b:c:f	Contig_4549	3	up	CACTA TnpD transposase	tlo	gi|99866741	17.441	1	21	426	446	GUGCUCUCUAUCUUCUGUCAA	UGGACGGAGCAUGGAGAGCAU	Cleavage	not assigned unknown
MIR160a:b	Contig_10769	2.5	up	cadmium/zinc-transporting ATPase 3-like	tlo	gi|357123620	11.949	1	18	1822	1839	CAUGCUUGGCUCCUUGCA	UGUAAAGAGCCAAGCAUC	Cleavage	transport
MIR167h	Contig_1890	3	up	calcium/calmodulin-dependent serine/threonine-protein kinase 1-like	tlo	gi|514819169	15.064	1	18	289	306	GAUGAAACUACAGCAUGA	CCAUGCAGUAGUUUCAUG	Cleavage	protein postranslational modification
MIR169p	Contig_6646	2.5	up	calcium-dependent protein kinase 2-like	tlo	gi|357112405	19.986	1	22	773	794	CCGGCAAGUUUGUCCUUGGCUA	UAUCCGAGGACGAGAUUGCCGG	Cleavage	signalling
MIR168_1	Contig_6918	3	up	callose synthase 3-like	tlo	gi|470118003	20.124	1	21	4785	4805	AUUCACUUGGUGCAAGGCGGG	UCGGUCAGGCACUAAGUGAAU	Cleavage	minor CHO metabolism
MIR394c	Contig_1	1.5	up	callose synthase 7-like	tlo	gi|357130216	13.865	1	21	4808	4828	AUGGAGGUGGACAGAAUGCCA	UUGUAUUCUGUCCAUCUUCAU	Cleavage	minor CHO metabolism
MIR159a_2	Contig_13928	3	up	calmodulin binding protein	tlo	gi|226508646	12.681	1	18	168	185	UCAUUGGAAUGAUAGGAG	CUCCUACUGUUCCAAUGC	Cleavage	signalling
MIR157d	Contig_3059	3	up	calmodulin binding protein	tlo	gi|195620884	15.586	1	19	1460	1478	GAUGACAGAAGCAUAGAGA	UUUGUGUGUUUUUGUCAUC	Cleavage	signalling
MIR167e:f:b	Contig_1505	3	up	calmodulin-binding transcription activator 3-like isoform X1	tlo	gi|514821424	15.265	1	19	2325	2343	AAGAUCAUGCUGGCAGCUU	AAGCUGCCAGAGUGAUCCU	Translation	RNA regulation of transcription
MIR1436	Contig_4499	3	up	calmodulin-binding transcription activator 4-like	tlo	gi|357167408	18.141	1	21	66	86	ACUCCCUCCGUCCCAUAAUGU	GUAAUAUGGGACAAAGGGAGU	Translation	RNA regulation of transcription
MIR166d:g:l:a	Contig_37897	2.5	up	Carbon catabolite-derepressing protein kinase	tlo	gi|474450014	22.476	1	20	1165	1184	CCUCGAGCCAGACAACAUUC	GGAUGUUUUCGGGCUUGAGG	Translation	protein postranslational modification
MIR171f	Contig_10267	3	up	carboxyl-terminal proteinase precursor	tlo	gi|363543485	22.988	1	18	73	90	GGGUGAUAUUGGUUCGGC	GCCGCACCGGUAUCGUCC	Cleavage	not assigned unknown
MIR160g	Contig_45956	3	up	carboxyl-terminal proteinase precursor	tlo	gi|226496201	24.805	1	18	387	404	GAUGGCAUACAGGGAGCC	GCCUCCCUGUAUGUCGUA	Cleavage	not assigned unknown
MIR528a:b	Contig_5311	3	up	cardiolipin synthase-like	tlo	gi|514820215	13.091	1	21	288	308	AAUGGAAGAGGCAGGCACAGG	CAUGUUUCUGUUUCUUCUAUU	Cleavage	lipid metabolism
MIR166d:g:l:a	Contig_6625	3	up	Casein kinase I isoform delta-like protein	tlo	gi|475581970	19.778	1	20	101	120	CCUCGAGCCAGACAACAUUC	GGAAGUUGUCUGGCUUGAUG	Cleavage	protein postranslational modification
MIR166d:g:l:a	Contig_85697	3	up	Casein kinase I isoform delta-like protein	tlo	gi|357454569	21.419	1	20	671	690	CCUCGAGCCAGACAACAUUC	GGAAGUUGUCUGGCUUGAUG	Cleavage	protein postranslational modification
MIR160a:b	Contig_4230	3	up	CASP-like protein 18-like	tlo	gi|514749509	12.981	1	18	1534	1551	CAUGCUUGGCUCCUUGCA	UGCAAGGAGUCAACCAUU	Cleavage	not assigned unknown
MIR167c	Contig_33896	3	up	CASP-like protein Sb03g029220-like	tlo	gi|514779538	13.165	1	18	457	474	GCAGAUCAUGCUGGCAGC	GUUGUCAGCAUCGUCUGC	Cleavage	not assigned no ontology
MIR160a:b	Contig_34751	3	up	cation efflux protein/ zinc transporter, putative	tlo	gi|255552742	18	1	19	260	278	CAUGCUUGGCUCCUUGCAC	GUGCAAGGUGUCAUGCAUG	Translation	transport
MIR164a	Contig_7400	2.5	up	cation/calcium exchanger 4-like	tlo	gi|514821635	19.333	1	18	2208	2225	GGUGGAGAAGAAGGGCAC	GUGCUCUUCUGUUCCAUC	Cleavage	transport
MIR166d:g:l:a	Contig_20	2.5	up	CBL-interacting protein kinase 1-like	tlo	gi|357131881	15.38	1	20	2279	2298	CCUCGAGCCAGACAACAUUC	GAACGUUCUCUGGCUUGAGG	Cleavage	protein postranslational modification
MIR166d:g:l:a	Contig_40105	3	up	CBL-interacting serine/threonine-protein kinase 2-like	tlo	gi|502096344	13.757	1	18	2907	2924	CCUCGAGCCAGACAACAU	CUGUUGUUUGGUUCGAGA	Cleavage	protein postranslational modification
MIR164f	Contig_11668	3	up	CBS domain-containing protein CBSX5-like	tlo	gi|357146851	21.445	1	21	963	983	GUUGGAGAAGGAGCGCACGUG	CUCGUGCGCUACUUCCUCAAC	Translation	not assigned no ontology
MIR156k:n:o	Contig_47305	3	up	CCAAT-box transcription factor complex WHAP3, putative, expressed	tlo	gi|108708771	17.717	1	19	178	196	GUGCUCACUCUCUUCUGUC	GACAGAACAGGGUGAGGAC	Cleavage	not assigned unknown
MIR5141	Contig_34072	3	up	cell division cycle protein 48 homolog isoform X2	tlo	gi|514816547	17.147	1	24	2718	2741	UUAUCUGUCAGUCGCGUCGGGUCU	AGAUGUGAUGUGGUUGAUAGAUAG	Cleavage	cell division
MIR1432	Contig_32766	3	up	Chain A, Crystal Structure Of Barley Thioredoxin H Isoform 1	tlo	gi|186972814	22.908	1	21	467	487	GUCGGUGUCAUCUCUCCUGAU	AGCAGGUGGGUUGGCACCGAC	Translation	redox
MIR1436	Contig_663	1.5	up	Chain A, Solution Structure Of Thioredoxin Type H From Oryza Sativa	tlo	gi|82407383	12.062	1	21	1824	1844	ACUCCCUCCGUCCCAUAAUGU	AAAUUGUGGGUCGGAGGGAGU	Translation	redox
MIR164a	Contig_104452	3	up	Chain H, Cryo-Em Structure Of The Mammalian Sec61	tlo	gi|270346375	19.809	1	18	151	168	GGUGGAGAAGAAGGGCAC	UUGCCCUUCUUCUCAAUC	Cleavage	not assigned unknown
MIR408_2	Contig_29086	3	up	chaperone protein dnaJ 10	tlo	gi|226492545	20.063	1	19	667	685	GCCAGGGAAGAGGCAGUGC	GCAGUUCCUCUUUUCUGGC	Cleavage	stress abiotic
MIR160a:b	Contig_1789	3	up	CHD3-type chromatin-remodeling factor PICKLE-like	tlo	gi|357125031	12.206	1	18	4550	4567	CAUGCUUGGCUCCUUGCA	AGCAAGGAUCCAAGCAUU	Translation	RNA regulation of transcription
MIR157d	Contig_23235	2.5	up	chitinase domain-containing protein 1-like	tlo	gi|514778798	10.981	1	18	370	387	GAUGACAGAAGCAUAGAG	CUCUAAACUUUUGUCAUC	Cleavage	not assigned no ontology
MIR172b	Contig_13387	3	up	chloride channel protein CLC-e-like	tlo	gi|357130807	17.358	1	19	52	70	GUGAAUCUUGAUGAUGCUA	UCGCAUUAUCAAGAUGCAC	Cleavage	transport
MIR159a_2	Contig_101191	2	up	cinnamoyl-CoA reductase 1-like	tlo	gi|449450968	19.259	1	18	377	394	UCAUUGGAAUGAUAGGAG	CUCCAGUCGUUCCAAUGA	Cleavage	misc
MIR169r	Contig_65296	3	up	citrate synthase 5	tlo	gi|145339693	24.888	1	21	188	208	UGUAGCCAAGGACAACUUGCC	GACAGGUUGUUCCUGGUUACG	Translation	TCA
MIR172b	Contig_2348	2.5	up	clathrin heavy chain 1-like	tlo	gi|514807479	17.819	1	20	772	791	GUGAAUCUUGAUGAUGCUAC	GGAGCAUUACCAGGAUUUAC	Translation	transport
MIR157d	Contig_11290	2	up	clustered mitochondria protein-like isoform X1	tlo	gi|514804298	14.096	1	18	1296	1313	GAUGACAGAAGCAUAGAG	CUCUUUGCUGCUGUCAUC	Translation	not assigned no ontology
MIR164f	Contig_82584	2	up	CM800	tlo	gi|169249227	21.634	1	19	311	329	GUUGGAGAAGGAGCGCACG	CGUGCGUUCCUUCUUCGGC	Cleavage	transport
MIR319g:l	Contig_1660	2.5	up	coiled-coil domain-containing protein 25-like	tlo	gi|514744461	14.41	1	18	664	681	GAAGGAGCUCCCUUCAGU	AUUGAAGGGGUCUUCUUC	Cleavage	not assigned unknown
MIR167a:b	Contig_21899	2.5	up	coiled-coil-helix-coiled-coil-helix domain-containing protein 4	tlo	gi|226533439	16.87	1	22	257	277	UUAGAUCAUGCUGGCAGCUUCA	UCGAGCU-CCAGCAUGGUCUAA	Cleavage	not assigned unknown
MIR164b	Contig_14933	3	up	cold-induced phosphoenolpyruvate carboxykinase-like protein	tlo	gi|121592411	20.81	1	20	305	324	GGUGGAGAAGAUGGGCACAU	GUUUGCCGAGCUUCUCCACC	Translation	gluconeogenesis / glyoxylate cycle
MIR171e	Contig_8310	3	up	Condensin complex subunit 2	tlo	gi|475535962	19.254	1	20	248	267	UCUGAGUGAGCCGAGCCAAC	GUGGAUUCGGUUCACUCAGA	Cleavage	not assigned no ontology
MIR1432	Contig_11302	3	up	crossover junction endonuclease MUS81-like	tlo	gi|514791479	12.847	1	19	338	356	GUCGGUGUCAUCUCUCCUG	UAGGGGAGAUGACACAGAG	Cleavage	DNA synthesis/chromatin structure
MIR156f	Contig_14086	3	up	CTC-interacting domain 11 protein CID11	tlo	gi|195626410	24.835	1	20	355	374	UGUGCUCUCUCUCUUCUGUC	GGAGGAGGAGAGGGAGUACA	Cleavage	not assigned unknown
MIR164f	Contig_15766	3	up	CTD small phosphatase-like protein	tlo	gi|195622258	19.821	1	19	467	485	GUUGGAGAAGGAGCGCACG	CGUGCGUUCCAUUUUCAGC	Translation	protein targeting
MIR167a_2	Contig_1832	2.5	up	CTD small phosphatase-like protein 2-A-like isoform X1	tlo	gi|514779838	9.792	1	22	1765	1786	AAAUGAGGCUGUCAUGCAUGAU	AUCAUGCAAGCCAGCUUCAUUU	Cleavage	misc
MIR444a	Contig_20607	3	up	CUGBP Elav-like family member 2-like	tlo	gi|357129324	19.487	1	21	859	879	UAUGCAGUUGCCACCUCUAGC	GAUAGAGGAGGAUACUGCAUA	Translation	RNA binding
MIR9774	Contig_22782	1.5	up	Cystathionine gamma-synthase, chloroplastic	tlo	gi|473762980	14.421	1	20	25	44	GACAGAAAUACCCAAUAUCU	AAAUAUUGGGGAUUUUUGUC	Translation	not assigned unknown
MIR167h	Contig_12497	3	up	cysteine-rich receptor-like protein kinase 19-like	tlo	gi|514812093	13.947	1	18	832	849	GAUGAAACUACAGCAUGA	UUGUGCUGAAGUUUCAUA	Translation	signalling
MIR156f	Contig_10181	3	up	cysteine-rich receptor-like protein kinase 41-like	tlo	gi|357132628	16.84	1	22	228	249	UGUGCUCUCUCUCUUCUGUCAA	UCGACAGAAAGAAGAGAGUACA	Translation	signalling
MIR1436	Contig_29552	2	up	cytochrome b-c1 complex subunit 6-like	tlo	gi|357160785	18.772	1	19	1	19	ACUCCCUCCGUCCCAUAAU	AUUUUGAGACGGAGGGAGU	Cleavage	not assigned unknown
MIR159a_2	Contig_60564	3	up	cytochrome c oxidase subunit 3	tlo	gi|295311641	16.05	1	18	57	74	UCAUUGGAAUGAUAGGAG	CUUCUAUCAAUGCAAUGA	Translation	mitochondrial electron transport / ATP synthesis
MIR528a:b	Contig_28511	3	up	cytochrome P450 711A1-like isoform X1	tlo	gi|514708103	15.579	1	18	43	60	AAUGGAAGAGGCAGGCAC	GUGCCUGUUUUAUCCAUU	Cleavage	hormone metabolism
MIR164b	Contig_986	2.5	up	cytochrome P450 714B3-like	tlo	gi|514819596	13.047	1	20	992	1011	GGUGGAGAAGAUGGGCACAU	AAGUUCCUGUCUUCUCCACU	Cleavage	misc
MIR169b:k:l	Contig_46915	3	up	cytochrome P450 monooxygenase CYP72A5	tlo	gi|18377402	20.238	1	19	117	135	CCGGCAAGUCAUCCUUGGC	GGCAACGAUGACUUGUUGG	Cleavage	misc
MIR171e	Contig_4448	3	up	cytochrome P450, putative, expressed	tlo	gi|383100756	14.708	1	21	684	704	UCUGAGUGAGCCGAGCCAACA	UAUUGGCUCUGCUCCUUCAGA	Cleavage	misc
MIR157a:b:c:f	Contig_62543	2.5	up	cytosolic Fe-S cluster assembly factor NARFL-like	tlo	gi|356522067	16.974	1	19	896	914	GUGCUCUCUAUCUUCUGUC	GACAGGUGAUACAGAGCAC	Cleavage	not assigned unknown
MIR172b	Contig_7261	3	up	DEAD-box ATP-dependent RNA helicase 28-like isoform X1	tlo	gi|514752873	11.723	1	18	1585	1602	GUGAAUCUUGAUGAUGCU	AGCCUCAUCAAGGAUCAC	Cleavage	RNA processing
MIR164c:h	Contig_8470	3	up	DEAD-box ATP-dependent RNA helicase 5	tlo	gi|115471651	11.143	1	18	735	752	GAUGGAGAAGAAGGGCAC	UUGCUCUUCUUCUCCUUC	Cleavage	RNA processing
MIR390a:b	Contig_22852	3	up	DEAD-box ATP-dependent RNA helicase 6-like	tlo	gi|514802903	17.872	1	19	601	619	UGGAGCUCAGGAUAGAUAG	UUCUUUCUCCUGAGUUCCA	Cleavage	RNA processing
MIR162:a:b	Contig_17238	1.5	up	delta-1-pyrroline-5-carboxylate synthase-like	tlo	gi|514784364	17.847	1	18	1041	1058	CUGGAUGCAGAGGUUUAU	AUCAACCUUUGCAUCCAG	Cleavage	amino acid metabolism
MIR169e_1	Contig_16516	3	up	dentin sialophosphoprotein-like isoform X1	tlo	gi|514746430	15.189	1	18	3483	3500	GCUAGCCAAGGAGACUGC	GCAGUCUCCUUGUCAAGC	Cleavage	cell vesicle transport
MIR172b	Contig_48740	3	up	deoxyribodipyrimidine photolyase	tlo	gi|226494307	21.622	1	20	416	435	GUGAAUCUUGAUGAUGCUAC	GUAGCAUCACCAAGAUUUUC	Translation	misc
MIR1128	Contig_25618	1.5	up	deoxyribodipyrimidine photolyase family protein-like	tlo	gi|115480339	10.652	1	20	1351	1370	UUUGGGACGGAGGGAGUAGU	AUUACUCCCUCCGUUCUGAA	Cleavage	not assigned no ontology
MIR169b:k:l	Contig_4569	2.5	up	derlin-2.1-like	tlo	gi|357118422	18.934	1	21	44	64	CCGGCAAGUCAUCCUUGGCUG	UACCCAAGGAUGACUGGCCGA	Cleavage	not assigned unknown
MIR1432	Contig_12952	3	up	diphosphonucleotide phosphatase 1, putative, expressed	tlo	gi|77556253	20.239	1	19	294	312	GUCGGUGUCAUCUCUCCUG	CUGGGGAGAAGACACCGAU	Translation	misc
MIR1436	Contig_84230	0.5	up	DNA (cytosine-5)-methyltransferase DRM2	tlo	gi|474258729	20.246	1	18	697	714	ACUCCCUCCGUCCCAUAA	UUGUGGGACGGAGGGAGU	Cleavage	not assigned unknown
MIR2118f:m:b	Contig_11886	2.5	up	DNA binding protein	tlo	gi|226492761	9.005	1	19	842	860	UAGGAAUGGGAGGCAUCAG	UUGAUCCUUCCCAUUCCUU	Cleavage	RNA regulation of transcription
MIR166h:m:e	Contig_3556	3	up	DNA mismatch repair protein Msh6-1-like	tlo	gi|357153628	22.254	1	20	2567	2586	CCUCGAGCCAGCCAACAUUC	GCAUUUUGGCUGGCUUGAUG	Cleavage	DNA repair
MIR390a:b	Contig_57699	3	up	DNA polymerase alpha catalytic subunit-like	tlo	gi|514784933	15.034	1	21	296	316	UGGAGCUCAGGAUAGAUAGCG	CCUUAUCUAUCUUCAGUUCCC	Cleavage	DNA synthesis/chromatin structure
MIR169r	Contig_38941	3	up	DNA polymerase epsilon catalytic subunit A	tlo	gi|357142392	17.155	1	19	384	402	UGUAGCCAAGGACAACUUG	CAUCUUGUCCUUGGUUGCA	Cleavage	DNA synthesis/chromatin structure
MIR167a:b	Contig_18513	3	up	DNA polymerase epsilon catalytic subunit A-like	tlo	gi|514712655	15.994	1	19	1461	1479	UUAGAUCAUGCUGGCAGCU	AUCUGCCAAUGUGAUCUAA	Translation	DNA synthesis/chromatin structure
MIR162:a:b	Contig_9018	3	up	DNA repair endonuclease UVH1-like	tlo	gi|357114520	16.516	1	18	857	874	CUGGAUGCAGAGGUUUAU	UUGAACUUCUCCAUCCAG	Cleavage	DNA synthesis/chromatin structure
MIR164a	Contig_548	2.5	up	DNA repair helicase XPB1-like	tlo	gi|514801205	9.743	1	19	1198	1216	GGUGGAGAAGAAGGGCACA	UGUAUUCUUCUUUUCCACC	Cleavage	DNA repair
MIR319b	Contig_4544	3	up	DNA repair protein rhp26-like	tlo	gi|357134225	23.197	1	18	737	754	AGGGAGCACCCUUCAGUC	GAUUGGAGGUUGCUCCCA	Translation	RNA regulation of transcription
MIR390a:b	Contig_16869	3	up	DNA replication licensing factor mcm2-like	tlo	gi|514808885	22.597	1	18	2287	2304	UGGAGCUCAGGAUAGAUA	UGUUUAUGCUGAGCUUCG	Translation	DNA synthesis/chromatin structure
MIR172b	Contig_7008	3	up	DNA replication licensing factor MCM5-like	tlo	gi|514719426	16.617	1	20	1338	1357	GUGAAUCUUGAUGAUGCUAC	GUCACAUCAUCAAGGUUCAU	Cleavage	DNA synthesis/chromatin structure
MIR394c	Contig_8234	3	up	DNA topoisomerase 2	tlo	gi|474019545	13.214	1	18	2240	2257	AUGGAGGUGGACAGAAUG	UUUUCUGUCCAUCUUCAU	Cleavage	DNA synthesis/chromatin structure
MIR159a_2	Contig_2728	2.5	up	DNA topoisomerase 3-beta-1-like	tlo	gi|514731759	21.83	1	18	161	178	UCAUUGGAAUGAUAGGAG	CUCCAAUUACUCCAAUGA	Translation	DNA synthesis/chromatin structure
MIR169r	Contig_2512	3	up	DNA-binding protein MNB1B-like	tlo	gi|357123079	23.043	1	18	836	853	UGUAGCCAAGGACAACUU	UUGUUGGCCUUGGCUACA	Cleavage	RNA regulation of transcription
MIR157a:b:c:f	Contig_9558	3	up	DNA-directed RNA polymerase III subunit rpc1-like	tlo	gi|357148941	23.901	1	18	115	132	GUGCUCUCUAUCUUCUGU	CCGAAAGAUAGAGAGCAU	Cleavage	RNA transcription
MIR164c:h	Contig_14661	3	up	dnaJ homolog subfamily B member 4-like isoform X1	tlo	gi|514711628	17.082	1	21	1052	1072	GAUGGAGAAGAAGGGCACAUG	CUUGAGCCCCUCUUCUCCAUA	Cleavage	stress abiotic
MIR167h	Contig_5981	3	up	dnaJ homolog subfamily C GRV2-like	tlo	gi|514817685	16.437	1	20	6429	6448	GAUGAAACUACAGCAUGACC	GGUGAAGCUGUUGUUUCAUC	Translation	stress abiotic
MIR156h	Contig_21009	3	up	dnaJ homolog subfamily C member 7-like isoform X1	tlo	gi|514716525	13.894	1	22	981	1002	GAUGACAGAAAGAGCAGUGAGC	GAUUACUGAUGUUUAUGUCAUC	Cleavage	stress abiotic
MIR156c	Contig_42625	3	up	dolichyl-diphosphooligosaccharide-protein glycosyltransferase subunit	tlo	gi|18425101	17.277	1	19	148	166	GUGCUCUCUCUCUUCUGUC	GGUGGAAGGGGGAGAGCAU	Cleavage	protein glycosylation
MIR164f	Contig_50691	3	up	DTW domain containing protein, expressed	tlo	gi|346703385	3.116	1	18	95	112	GUUGGAGAAGGAGCGCAC	CCGCGCUCCCUCUCCAAC	Translation	not assigned no ontology
MIR319g:l	Contig_17536	3	up	dual specificity protein kinase shkD-like isoform X1	tlo	gi|514753295	18.346	1	19	584	602	GAAGGAGCUCCCUUCAGUC	GAUUGAGGUGGGUUCCUUC	Translation	not assigned unknown
MIR157d	Contig_13153	2.5	up	DUF21 domain-containing protein At4g14240-like	tlo	gi|514750702	8.629	1	21	1086	1106	GAUGACAGAAGCAUAGAGAGC	GAUUUGUAUGAUUCUGUCAUC	Translation	not assigned unknown
MIR159a_2	Contig_876	1.5	up	dynamin-related protein 1E-like	tlo	gi|357147482	9.088	1	18	2137	2154	UCAUUGGAAUGAUAGGAG	CUCCUAUUAUUUUAAUGA	Cleavage	misc
MIR1128	Contig_60415	2.5	up	dynein light chain-like protein	tlo	gi|115437550	18.799	1	21	321	341	UUUGGGACGGAGGGAGUAGUA	UGCCAGUCCCUCUGUCCCAAA	Cleavage	cell organisation
MIR167h	Contig_20265	3	up	E3 ubiquitin ligase BIG BROTHER-like	tlo	gi|357159519	15.24	1	18	402	419	GAUGAAACUACAGCAUGA	AAAUGCUGCAGUUUCAUC	Translation	protein degradation
MIR1128	Contig_1990	1.5	up	E3 ubiquitin ligase BIG BROTHER-like	tlo	gi|514759800	3.138	1	21	33	53	UUUGGGACGGAGGGAGUAGUA	UUCUACUCCCGCCGUCCUAAA	Translation	protein degradation
MIR156f	Contig_4644	2	up	E3 ubiquitin-protein ligase HERC2-like isoform X2	tlo	gi|514809206	13.344	1	18	73	90	UGUGCUCUCUCUCUUCUG	CAGAAUAGAGGGAGUACA	Cleavage	cell division
MIR171a	Contig_40228	3	up	E3 ubiquitin-protein ligase ORTHRUS 2-like	tlo	gi|225425270	20.086	1	19	730	748	AGUGAUAUUGGCACGGCUC	GUGCCAUGCCAAUGUCAUU	Cleavage	not assigned unknown
MIR1436	Contig_1993	3	up	E3 ubiquitin-protein ligase UBR2-like isoform X1	tlo	gi|514775351	21.317	1	21	5516	5536	ACUCCCUCCGUCCCAUAAUGU	AUGAAAGGGGACGGAGGGAGU	Cleavage	secondary metabolism
MIR157a:b:c:f	Contig_91357	2.5	up	ELO domain-containing protein	tlo	gi|310656729	12.474	1	20	172	191	GUGCUCUCUAUCUUCUGUCA	UGGUAGGAGAUAGAGAGCGU	Cleavage	not assigned unknown
MIR157a:b:c:f	Contig_2293	3	up	elongation factor 2-like	tlo	gi|357135691	21.207	1	19	246	264	GUGCUCUCUAUCUUCUGUC	GACAGGAGAUACAGAGAAC	Cleavage	protein synthesis
MIR164f	Contig_8710	3	up	elongator complex protein 5-like isoform X2	tlo	gi|514821246	16.173	1	18	257	274	GUUGGAGAAGGAGCGCAC	CUGCGCUCCUUUUCUGAU	Cleavage	not assigned unknown
MIR162:a:b	Contig_1114	3	up	embryonic flower 1-like protein	tlo	gi|115435454	18.145	1	18	3098	3115	CUGGAUGCAGAGGUUUAU	AUAGACCUCUCCGUCCAC	Cleavage	not assigned unknown
MIR164b	Contig_1265	3	up	endoglucanase 10-like	tlo	gi|514814162	20.295	1	20	2090	2109	GGUGGAGAAGAUGGGCACAU	AUGUUCCCAACUCCUCCACC	Translation	cell wall degradation
MIR167c	Contig_24261	2.5	up	endonuclease 1-like	tlo	gi|514804183	15.721	1	19	528	546	GCAGAUCAUGCUGGCAGCU	GGCUGUCAGUAUGAUCUCC	Cleavage	DNA synthesis/chromatin structure
MIR162:a:b	Contig_55904	3	up	endonuclease 4-like isoform X1	tlo	gi|502142497	20.675	1	18	202	219	CUGGAUGCAGAGGUUUAU	AUAACCCUCUGCAUCUGA	Cleavage	DNA synthesis/chromatin structure
MIR164f	Contig_101375	3	up	endoplasmic oxidoreductin-1-like	tlo	gi|357165334	13.392	1	21	229	249	GUUGGAGAAGGAGCGCACGUG	CAUGUGCGCACCUUCACCAGC	Cleavage	not assigned no ontology
MIR156c	Contig_20232	3	up	ER6 protein	tlo	gi|413938996	22.013	1	20	229	248	GUGCUCUCUCUCUUCUGUCA	UCACAGGAGAGAGGGGGCGG	Cleavage	hormone metabolism
MIR169e_1	Contig_21950	3	up	erlin-2-B-like	tlo	gi|514818624	15.857	1	18	829	846	GCUAGCCAAGGAGACUGC	ACAGUCUCUUUGGAUAGC	Cleavage	not assigned no ontology
MIR159a_2	Contig_13040	3	up	ethanolamine-phosphate cytidylyltransferase-like isoform X2	tlo	gi|514792321	16.836	1	18	1402	1419	UCAUUGGAAUGAUAGGAG	CUUUUAACAUUUCAAUGG	Cleavage	cell division
MIR319b	Contig_6703	3	up	ethylene response element binding protein	tlo	gi|226532034	15.725	1	18	1043	1060	AGGGAGCACCCUUCAGUC	GGUUCAAUGGUGCUCCCU	Translation	RNA regulation of transcription
MIR162:a:b	Contig_12566	3	up	ethylene-responsive transcription factor ERF053-like	tlo	gi|514715387	23.093	1	21	759	779	CUGGAUGCAGAGGUUUAUCGA	UGGAUGGGCGUCUGCAUUCAG	Cleavage	RNA regulation of transcription
MIR394c	Contig_76868	3	up	eukaryotic peptide chain release factor subunit, putative	tlo	gi|255543443	12.588	1	18	324	341	AUGGAGGUGGACAGAAUG	AAUUUUGUCCAUCUUUAU	Cleavage	protein synthesis
MIR393b:a:c	Contig_2683	3	up	eukaryotic translation initiation factor 3 subunit A-like isoform X1	tlo	gi|514774928	13.907	1	21	820	840	AGAUCAAUGCGAUCCCUUUGG	UCAAAGGGAUCGUCCUGAUCU	Cleavage	protein synthesis
MIR1128	Contig_2907	1	up	exocyst complex component 5-like	tlo	gi|357160353	10.645	1	19	2316	2334	UUUGGGACGGAGGGAGUAG	CUACUCCCUCCGUCCCAAU	Cleavage	not assigned unknown
MIR156c	Contig_13660	3	up	exocyst complex component 7-like	tlo	gi|357157402	18.726	1	20	2280	2299	GUGCUCUCUCUCUUCUGUCA	UGAUGGAAAGGAGAGAGUAC	Cleavage	cell vesicle transport
MIR1128	Contig_3277	0.5	up	exocyst complex component SEC3A-like	tlo	gi|357121118	4.099	1	19	1709	1727	UUUGGGACGGAGGGAGUAG	CUACUCCCUCCGUUCCAAA	Cleavage	not assigned unknown
MIR172h:i:j	Contig_5537	2	up	expressed protein	tlo	gi|115451493	19.291	1	21	2398	2418	UGUGAAUCUUGAUGCUGCUGC	GCUGCGGCAUCAAGAUGCACA	Cleavage	signalling
MIR319a-d:f:h	Contig_2086	2.5	up	expressed protein	tlo	gi|115484183	22.344	1	18	853	870	AGGGAGCUCCCUUCAGUC	GAUUGUGGGGAGCUUCCU	Cleavage	RNA regulation of transcription
MIR390a:b	Contig_12125	3	up	FAR1 transcription factor	tlo	gi|226502002	13.959	1	18	1585	1602	UGGAGCUCAGGAUAGAUA	UAUCUAACCUGGGCUUCU	Cleavage	signalling
MIR156f	Contig_3873	3	up	fasciclin-like arabinogalactan protein 8 precursor	tlo	gi|195616706	24.598	1	20	732	751	UGUGCUCUCUCUCUUCUGUC	GGCAGAAGAGCGUGAGCGCG	Translation	cell wall cell wall proteins
MIR394c	Contig_384	2.5	up	fatty-acid-binding protein 2-like isoform X1	tlo	gi|514762083	21.236	1	18	159	176	AUGGAGGUGGACAGAAUG	UAUUUUGUCCACCUCCGA	Cleavage	redox
MIR408_2	Contig_2827	3	up	F-box family member	tlo	gi|413936142	17.647	1	19	1278	1296	GCCAGGGAAGAGGCAGUGC	GGGCUGUUUCUUCCCUGGU	Cleavage	protein degradation
MIR162:a:b	Contig_4387	3	up	F-box family protein-like	tlo	gi|53792621	23.973	1	21	717	737	CUGGAUGCAGAGGUUUAUCGA	UGGAAGAGCCUCUACAUCCAG	Cleavage	protein degradation
MIR394c	Contig_433	1.5	up	F-box only protein 6-like	tlo	gi|514786511	16.154	1	22	645	666	AUGGAGGUGGACAGAAUGCCAA	UUGGCAUUCUGUCCACCUCCUU	Cleavage	protein degradation
MIR164f	Contig_16702	2.5	up	F-box protein At3g07870-like	tlo	gi|514738153	24.773	1	19	727	745	GUUGGAGAAGGAGCGCACG	UGUGUACUUCUUCUCCAAU	Cleavage	protein degradation
MIR171a	Contig_99030	3	up	F-box protein At3g57580-like	tlo	gi|514722737	21.822	1	21	460	480	AGUGAUAUUGGCACGGCUCAA	UUCAGCUCCGCCAAUGUCACU	Cleavage	not assigned unknown
MIR156c	Contig_7364	2.5	up	F-box/kelch-repeat protein At1g67480-like	tlo	gi|514712563	13.324	1	20	445	464	GUGCUCUCUCUCUUCUGUCA	UGACACAGGAGACAGAGCAC	Cleavage	protein degradation
MIR157a:b:c:f	Contig_6380	2.5	up	F-box/kelch-repeat protein At5g42360-like	tlo	gi|514733096	20.5	1	19	300	318	GUGCUCUCUAUCUUCUGUC	GAAAGGAGAUGGAGAGCAU	Cleavage	not assigned unknown
MIR159a_2	Contig_32437	2.5	up	F-box/WD-40 repeat-containing protein At3g52030-like	tlo	gi|514808053	16.041	1	20	467	485	UCAUUGGAAUGAUAGGAGCU	AGCUC-UAUCAUUUCAAUGA	Cleavage	protein degradation
MIR2118f:m:b	Contig_10695	2.5	up	fibroin heavy chain-like	tlo	gi|514761998	18.501	1	19	1147	1165	UAGGAAUGGGAGGCAUCAG	CUUGUGUCUCCCAUUCCUG	Cleavage	not assigned unknown
MIR172b	Contig_36139	2	up	floral homeotic protein	tlo	gi|195653673	15.56	1	20	868	887	GUGAAUCUUGAUGAUGCUAC	GCAGCAUCAUCAGGAUUCUC	Cleavage	RNA regulation of transcription
MIR9774	Contig_8369	3	up	flowering time control protein FPA-like isoform X1	tlo	gi|514728644	15.643	1	22	3319	3340	GACAGAAAUACCCAAUAUCUUG	CAGCAUAUUGUGUGUAUCUGUC	Cleavage	signalling
MIR2118f:m:b	Contig_2284	3	up	fructose-bisphosphate aldolase cytoplasmic isozyme-like	tlo	gi|514712398	12.014	1	22	2333	2354	UAGGAAUGGGAGGCAUCAGGAA	UACUUGGCGCCUCACAUUCUUA	Translation	glycolysis cytosolic branch
MIR164b	Contig_33618	2	up	fruit protein PKIWI502	tlo	gi|212275932	16.338	1	20	489	508	GGUGGAGAAGAUGGGCACAU	ACGUGCUCAUCUUCGCCACC	Cleavage	not assigned no ontology
MIR166b_2	Contig_1239	2.5	up	galactinol synthase 2-like	tlo	gi|514819771	20.671	1	18	677	694	CCCCGAGCCAGACAACAU	GUGUUGUUUCGCUUGGGG	Translation	minor CHO metabolism
MIR172h:i:j	Contig_36960	3	up	Galactoside 2-alpha-L-fucosyltransferase	tlo	gi|475596945	13.903	1	19	556	574	UGUGAAUCUUGAUGCUGCU	AGGAGCAUCAGGAUUCAGA	Cleavage	cell wall hemicellulose synthesis
MIR156h	Contig_23470	3	up	GATA transcription factor 29	tlo	gi|226496773	20.767	1	19	1507	1525	GAUGACAGAAAGAGCAGUG	UGCUCCUCUUUCUGUCUUC	Cleavage	RNA regulation of transcription
MIR159a_2	Contig_51161	3	up	GDP-mannose transporter GONST2-like	tlo	gi|514812834	17.042	1	20	825	844	UCAUUGGAAUGAUAGGAGCU	AGUUACUAGCAUUCCGAUGA	Cleavage	transport
MIR1128	Contig_1887	1	up	GDSL esterase/lipase At5g45910-like isoform 1	tlo	gi|357124217	7.094	1	20	1035	1054	UUUGGGACGGAGGGAGUAGU	GCUGCUCCCUCUGUCCCAAA	Cleavage	misc
MIR164b	Contig_68747	3	up	GDT1-like protein 4 isoform 1	tlo	gi|508710219	15.39	1	19	1621	1639	GGUGGAGAAGAUGGGCACA	UGUCGUCAUCUUCUCCACU	Cleavage	not assigned unknown
MIR167h	Contig_16456	3	up	GEM-like protein 1-like	tlo	gi|514814156	19.695	1	20	1047	1066	GAUGAAACUACAGCAUGACC	GAUUAUGGUUUGGUUUCAUC	Translation	hormone metabolism
MIR319b	Contig_16656	2.5	up	genetic modifier	tlo	gi|195606656	23.694	1	18	18	35	AGGGAGCACCCUUCAGUC	GAUUGGAGAGUGCUUCCU	Translation	not assigned no ontology
MIR164a	Contig_693	2	up	germin F	tlo	gi|9837115	13.913	1	21	205	225	GGUGGAGAAGAAGGGCACAUG	UGUAUGACCUUCUUCUCCACC	Cleavage	stress abiotic
MIR156h_2	Contig_78935	3	up	Glucan 1,3-beta-glucosidase	tlo	gi|357455935	20.799	1	18	668	685	GAUGACAGGAAGAGCAGU	GAUGUUCUUCUUGUCAUC	Cleavage	not assigned unknown
MIR156c	Contig_5699	2.5	up	glucan endo-1,3-beta-glucosidase GVI precursor	tlo	gi|195626716	12.281	1	18	3313	3330	GUGCUCUCUCUCUUCUGU	ACAGAGAAGAGAGAGUGC	Cleavage	misc
MIR2118f:m:b	Contig_15445	3	up	glucose 1-dehydrogenase-like	tlo	gi|357148411	12.865	1	20	461	480	UAGGAAUGGGAGGCAUCAGG	UCUGAUGCCAUACGUUCCUA	Translation	misc
MIR156d	Contig_23044	2.5	up	glutamate receptor 2.8-like	tlo	gi|357153735	14	1	21	173	193	GCUGACAGAAAGAGGAGUGAG	CUUGCUCCUCGUGCUGUCAGC	Translation	signalling
MIR159a_2	Contig_6189	3	up	glutathione synthase	tlo	gi|169244401	20.992	1	20	407	426	UCAUUGGAAUGAUAGGAGCU	ACCUUCUGUGAUUCCAGUGG	Translation	redox
MIR172h:i:j	Contig_90170	3	up	glycosyltransferase	tlo	gi|363543453	13.389	1	20	310	329	UGUGAAUCUUGAUGCUGCUG	CAGCAGCAGCGAGAAUCACA	Cleavage	not assigned unknown
MIR172b	Contig_9517	3	up	Glycyl-tRNA synthetase family protein	tlo	gi|550347131	13.277	1	18	1582	1599	GUGAAUCUUGAUGAUGCU	CGCAUCGUCAAGCUUCAC	Cleavage	protein aa activation
MIR164f	Contig_47136	2	up	golden plant2	tlo	gi|162459635	20.283	1	20	497	516	GUUGGAGAAGGAGCGCACGU	ACGUGCCCUCCUUCUUCGAC	Cleavage	RNA regulation of transcription
MIR172b	Contig_25443	3	up	growth-regulating factor 9-like	tlo	gi|514814842	14.365	1	20	365	384	GUGAAUCUUGAUGAUGCUAC	GUUGCAUGAUCAAGAUUCAG	Cleavage	RNA regulation of transcription
MIR167a:b	Contig_23293	2.5	up	GTPase-activating protein gyp1-like	tlo	gi|514720017	21.625	1	19	170	187	UUAGAUCAUGCUGGCAGCU	AGCUGC-AGCAUGAUCUAG	Cleavage	signalling
MIR1436	Contig_19741	3	up	G-type lectin S-receptor-like serine/threonine-protein kinase At1g61400-like isoform X1	tlo	gi|514810237	18.774	1	21	146	166	ACUCCCUCCGUCCCAUAAUGU	GUAUUUUGAGACAGAGGGAGU	Translation	not assigned unknown
MIR408_2	Contig_10372	3	up	guanylyl cyclase	tlo	gi|195653853	21.188	1	19	541	559	GCCAGGGAAGAGGCAGUGC	GCUCUGUCUGUUCCCUGGU	Translation	not assigned unknown
MIR164a	Contig_24796	2.5	up	H/ACA ribonucleoprotein complex non-core subunit NAF1-like	tlo	gi|357133086	11.88	1	21	310	330	GGUGGAGAAGAAGGGCACAUG	CCUUUGCCUUUCUCCUCCACC	Cleavage	not assigned unknown
MIR393b:a:c	Contig_33310	2.5	up	heat shock factor protein HSF30	tlo	gi|226510570	19.353	1	19	413	431	AGAUCAAUGCGAUCCCUUU	GAAGGCGUCGCAUUGAUCA	Cleavage	RNA regulation of transcription
MIR164a	Contig_105686	2	up	heat shock protein STI-like	tlo	gi|356497161	10.139	1	18	472	489	GGUGGAGAAGAAGGGCAC	GUGCCCUUCUUCUUCAAC	Cleavage	stress
MIR164b	Contig_5212	3	up	hepatocellular carcinoma-associated antigen 59 family protein	tlo	gi|226493466	16.473	1	19	919	937	GGUGGAGAAGAUGGGCACA	UUUGCCCCUCUUCUUCGCC	Cleavage	not assigned unknown
MIR398:b	Contig_20899	3	up	heterogeneous nuclear ribonucleoprotein R-like isoform X1	tlo	gi|514794280	19.621	1	18	1656	1673	CGGGGGCGACCUGAGAAC	UUUCUCAGCUCGUCCUCG	Translation	RNA binding
MIR319g:l	Contig_52231	2.5	up	hexokinase 7	tlo	gi|73918015	18.991	1	18	202	219	GAAGGAGCUCCCUUCAGU	ACUGAGUGGGGUUCCUUC	Cleavage	major CHO metabolism
MIR319a-d:f:h	Contig_91996	3	up	hexokinase-7-like	tlo	gi|357134354	13.676	1	18	154	171	AGGGAGCUCCCUUCAGUC	UACUGAAUGGGGCUCCUU	Translation	major CHO metabolism
MIR159a_2	Contig_1445	2.5	up	histidine kinase 5-like	tlo	gi|514765186	15.307	1	21	3092	3112	UCAUUGGAAUGAUAGGAGCUC	GAGUUCCUAUUAUUGCAAUGA	Cleavage	signalling
MIR168:a	Contig_28279	2.5	up	histidine triad nucleotide-binding protein 3-like isoform X1	tlo	gi|514802941	20.036	1	21	6	26	GUCCCGAUCUGCACCAAGCGA	UCACAUGGUGAAGGUCGGGAC	Translation	nucleotide metabolism
MIR319g:l	Contig_5793	3	up	HUA enhancer 2	tlo	gi|115484445	18.437	1	18	3750	3767	GAAGGAGCUCCCUUCAGU	UCUGAGUGGAGCUUCUUC	Cleavage	DNA synthesis/chromatin structure
MIR1128	Contig_10842	1	up	HUA2-like protein 3-like isoform X1	tlo	gi|514819242	8.105	1	20	135	154	UUUGGGACGGAGGGAGUAGU	AUUACUCCCUCCAUCCCAAA	Cleavage	not assigned unknown
MIR162:a:b	Contig_17313	3	up	HVA22-like protein i-like isoform X1	tlo	gi|514710642	11.828	1	18	394	411	CUGGAUGCAGAGGUUUAU	CUAACCUUCUGUAUCCAG	Cleavage	hormone metabolism
MIR2118f:m:b	Contig_7103	3	up	hydrolase	tlo	gi|338784272	22.687	1	20	227	246	UAGGAAUGGGAGGCAUCAGG	CUUCAUGUCUUCCGUUCCUG	Cleavage	not assigned no ontology
MIR528	Contig_3331	3	up	hydroxyacylglutathione hydrolase cytoplasmic-like isoform X1	tlo	gi|514819590	20.874	1	19	1383	1401	CUCCUCUGCAUGCCCCUUC	GAAGGGCUGUGAAGAGGAG	Cleavage	Biodegradation of Xenobiotics
MIR408_2	Contig_53747	3	up	hydroxymethylglutaryl-CoA synthase-like	tlo	gi|357114342	20.633	1	18	95	112	GCCAGGGAAGAGGCAGUG	GAUGGUCUCUUCCCUGGC	Cleavage	secondary metabolism
MIR319g:l	Contig_46507	2.5	up	hypoxia induced protein conserved region containing protein	tlo	gi|226507112	23.818	1	22	896	917	GAAGGAGCUCCCUUCAGUCCAA	UGGCACUGUAGUGAGCUUCUUC	Translation	not assigned unknown
MIR528	Contig_17758	2.5	up	IAA-alanine resistance protein 1-like	tlo	gi|357148048	20.083	1	21	611	631	CUCCUCUGCAUGCCCCUUCCA	UGGAAGGGGCAGGAGGAGGAG	Translation	transport
MIR171e	Contig_10826	3	up	IAA-amino acid hydrolase ILR1-like 5-like	tlo	gi|514802732	13.939	1	20	925	944	UCUGAGUGAGCCGAGCCAAC	GCUGGUUCCGUUCACUCAGC	Cleavage	hormone metabolism
MIR172b	Contig_75364	2.5	up	ICE-like protease p20 domain containing protein, expressed	tlo	gi|110289588	23.82	1	20	169	188	GUGAAUCUUGAUGAUGCUAC	GAAGUACCAUCAAGAUUCAG	Cleavage	not assigned unknown
MIR390a:b	Contig_71276	3	up	importin subunit alpha-1 isoform 1	tlo	gi|225450645	17.829	1	19	119	137	UGGAGCUCAGGAUAGAUAG	UUGUCUCUUCUCAGCUCCA	Cleavage	protein targeting
MIR1128	Contig_24692	1.5	up	indole-3-acetate beta-glucosyltransferase	tlo	gi|226502004	16.482	1	19	1147	1165	UUUGGGACGGAGGGAGUAG	UUACUCUCUCUGUCUCAAA	Cleavage	misc
MIR171f	Contig_66484	3	up	Isocitrate dehydrogenase	tlo	gi|357465471	19.988	1	18	328	345	GGGUGAUAUUGGUUCGGC	UCCGAUCCAAUGUUACCC	Cleavage	TCA
MIR162:a:b	Contig_12804	2	up	isoleucyl-tRNA synthetase-like	tlo	gi|357137856	21.862	1	19	665	683	CUGGAUGCAGAGGUUUAUC	GAUAAACCUUUGCAUCUAA	Cleavage	protein aa activation
MIR162:a:b	Contig_2993	3	up	josephin-like protein-like	tlo	gi|514819994	16.401	1	18	108	125	CUGGAUGCAGAGGUUUAU	CAAAGCUUCUGCAUCCAG	Cleavage	not assigned no ontology
MIR164c:h	Contig_11746	3	up	Kelch-like protein	tlo	gi|28812092	11.104	1	19	478	496	GAUGGAGAAGAAGGGCACA	UGUGCCCUUCAACUCCAUA	Translation	not assigned unknown
MIR164b	Contig_4963	3	up	KH domain-containing protein At4g18375-like isoform X3	tlo	gi|514815987	8.809	1	18	1807	1824	GGUGGAGAAGAUGGGCAC	CUGCCUAUCUUCUUUACU	Cleavage	RNA binding
MIR166d:g:l:a	Contig_17333	3	up	kinesin-like protein KIF15-like	tlo	gi|514813966	16.782	1	18	1678	1695	CCUCGAGCCAGACAACAU	CUGUUGUCUAGUUUGAGG	Translation	cell organisation
MIR156c	Contig_10592	3	up	kinesin-like protein KIF19-like isoform X1	tlo	gi|514813627	20.001	1	21	1172	1192	GUGCUCUCUCUCUUCUGUCAA	UAGGCGCAAGACAGAGAGCAC	Translation	cell organisation
MIR172h:i:j	Contig_7523	2	up	kinesin-like protein KIFC1-like	tlo	gi|514757442	20.502	1	18	118	135	UGUGAAUCUUGAUGCUGC	GCGGCAUUAGGGUUCACA	Cleavage	cell organisation
MIR164a	Contig_10830	2	up	laccase-12/13-like	tlo	gi|514784242	24.779	1	20	546	565	GGUGGAGAAGAAGGGCACAU	ACGAGCUCUUCUUCUCCAUC	Cleavage	secondary metabolism
MIR160g	Contig_61333	3	up	L-ascorbate oxidase-like	tlo	gi|359480832	17.027	1	21	1655	1674	GAUGGCAUACAGGGAGCCAGG	CUUGGUUUCCUG-AUGCCAUC	Translation	secondary metabolism
MIR164b	Contig_104457	3	up	L-asparagine permease-like	tlo	gi|449465469	20.035	1	19	526	544	GGUGGAGAAGAUGGGCACA	UGUGUCCGUCGUUUCCAUC	Translation	transport amino acids
MIR528a:b	Contig_13591	3	up	late embryogenesis abundant protein	tlo	gi|226530842	20.792	1	18	1518	1535	AAUGGAAGAGGCAGGCAC	GUGUCUGUCUCUUUGAUU	Cleavage	not assigned unknown
MIR172b	Contig_17992	2	up	leaf senescence related protein-like	tlo	gi|115438542	18.902	1	20	1524	1543	GUGAAUCUUGAUGAUGCUAC	GAAGCAUUAUCAGGAUUCAG	Cleavage	not assigned unknown
MIR394c	Contig_37557	2.5	up	legume lectins beta domain containing protein precursor	tlo	gi|226499508	14.711	1	19	1224	1242	AUGGAGGUGGACAGAAUGC	GCAUUGUGUUCACCUCUGU	Cleavage	not assigned unknown
MIR1436	Contig_37589	0.5	up	LETM1 and EF-hand domain-containing protein 1, mitochondrial	tlo	gi|474420133	23.045	1	18	256	273	ACUCCCUCCGUCCCAUAA	UUGUGGGACGGAGGGAGU	Cleavage	not assigned unknown
MIR390a:b	Contig_16733	2.5	up	leucine-rich repeat protein SHOC-2-like	tlo	gi|357147505	20.094	1	18	1295	1312	UGGAGCUCAGGAUAGAUA	AAUCUAAUCUGAGCUCCA	Cleavage	signalling
MIR156d	Contig_5372	3	up	leucine-rich repeat receptor-like kinase protein THICK TASSEL DWARF1-like	tlo	gi|514768367	15.903	1	21	2965	2985	GCUGACAGAAAGAGGAGUGAG	UUAACCUUUCUUUCUGUUGGC	Cleavage	signalling
MIR171e	Contig_5934	3	up	leucine-rich repeat transmembrane protein kinase 2 precursor	tlo	gi|162464079	20.911	1	19	2212	2230	UCUGAGUGAGCCGAGCCAA	UUGGUUCGUCUUGUUCAGA	Translation	protein postranslational modification
MIR164a	Contig_11057	2	up	leucine-rich repeat-containing protein 40-like	tlo	gi|514802127	18.618	1	18	1185	1202	GGUGGAGAAGAAGGGCAC	GUGCUUUGCUUCUCCACC	Translation	not assigned no ontology
MIR395a	Contig_23853	2.5	up	low affinity sulfate transporter 3-like	tlo	gi|357113616	24.782	1	22	783	804	GGAGUUCCCCCAAACACUUCAG	CUGAAGUGUUUGGGGAAACUCG	Cleavage	transport
MIR168_1	Contig_10496	3	up	LRR receptor-like serine/threonine-protein kinase ERECTA-like	tlo	gi|514742170	14.742	1	19	1371	1389	AUUCACUUGGUGCAAGGCG	UGCCUUGCUACAAGUGAAC	Translation	signalling
MIR160d	Contig_30521	3	up	LRR repeats and ubiquitin-like domain-containing protein At2g30105-like	tlo	gi|357146450	23.583	1	20	219	238	CAUGCUUGGCUCCUCGCACG	CCUGCGAGGCGAUGAGCAUG	Translation	protein degradation
MIR156c	Contig_92462	2.5	up	lysine-ketoglutarate reductase/saccharopine dehydrogenase, LKR/SDH AT4G33150	tlo	gi|222424534	14.662	1	18	329	346	GUGCUCUCUCUCUUCUGU	ACAGAGGAGAAGGAGCGC	Cleavage	not assigned unknown
MIR408a	Contig_38028	3	up	lysM domain receptor-like kinase 3-like	tlo	gi|514720145	16.979	1	19	67	85	CAUGCGCUGCCUCGUCCCU	GGGGACGAGGCGGUGCGAG	Cleavage	not assigned unknown
MIR1436	Contig_30143	1	up	lysophospholipid acyltransferase LPEAT1-like isoform X1	tlo	gi|514751445	10.195	1	21	45	65	ACUCCCUCCGUCCCAUAAUGU	GUAUUUUGGGACGGAGGGAGU	Cleavage	misc
MIR162:a:b	Contig_4466	2	up	M1 family aminopeptidase-like isoform X1	tlo	gi|514798600	19.047	1	20	592	611	CUGGAUGCAGAGGUUUAUCG	UGAUAAAACUUUGUAUCCAG	Cleavage	protein degradation
MIR157a:b:c:f	Contig_2783	2	up	MADS-box transcription factor 22-like	tlo	gi|514718464	21.543	1	18	330	347	GUGCUCUCUAUCUUCUGU	AAAGAGGAUAGAGAGCGC	Cleavage	RNA regulation of transcription
MIR164b	Contig_19135	3	up	MADS-box transcription factor 32-like	tlo	gi|357136244	22.618	1	18	240	257	GGUGGAGAAGAUGGGCAC	CUGCUCCUCUUCUCCGCC	Cleavage	RNA regulation of transcription
MIR1128	Contig_21008	2	up	MADS-box transcription factor 50-like isoform X1	tlo	gi|514822512	15.527	1	21	3825	3845	UUUGGGACGGAGGGAGUAGUA	UGUUACUCCAUCCAUCCCAAA	Cleavage	not assigned unknown
MIR1432	Contig_8776	2.5	up	malic enzyme	tlo	gi|413933903	13.763	1	18	464	481	GUCGGUGUCAUCUCUCCU	AGGGGAGAUGAUGUCGAU	Cleavage	TCA
MIR162:a:b	Contig_16052	2.5	up	MAP kinase phosphatase	tlo	gi|125988083	21.542	1	18	582	599	CUGGAUGCAGAGGUUUAU	AUGCACCUCUGCAUUUAG	Cleavage	protein postranslational modification
MIR164b	Contig_569	3	up	MATE efflux family protein 1-like	tlo	gi|514820991	15.382	1	20	224	243	GGUGGAGAAGAUGGGCACAU	AUGUGACCACCAUCUCCACC	Translation	transport
MIR159a_2	Contig_6765	2.5	up	MAU2 chromatid cohesion factor homolog	tlo	gi|357167317	12.23	1	18	282	299	UCAUUGGAAUGAUAGGAG	CUCUUAACAUUUCAAUGG	Cleavage	not assigned unknown
MIR395a	Contig_33855	3	up	mediator of RNA polymerase II transcription subunit 33A-like isoform X1	tlo	gi|514752005	16.188	1	22	397	418	GGAGUUCCCCCAAACACUUCAG	UUUAAGUGUUUUGAGGAGCUCU	Translation	not assigned unknown
MIR395a	Contig_22482	2.5	up	membrane protein-like	tlo	gi|53792419	23.702	1	22	519	540	GGAGUUCCCCCAAACACUUCAG	CUGCAGUCUGUGGGGGAAUUCC	Cleavage	not assigned unknown
MIR1128	Contig_9955	0	up	membrane-anchored ubiquitin-fold protein 1-like	tlo	gi|514818566	4.883	1	21	876	896	UUUGGGACGGAGGGAGUAGUA	UACUACUCCCUCCGUCCCAAA	Cleavage	protein degradation
MIR1128	Contig_14389	2	up	membrane-anchored ubiquitin-fold protein 3-like	tlo	gi|357138094	12.666	1	21	1684	1704	UUUGGGACGGAGGGAGUAGUA	UACUACUCCCUCUGUCCCAUA	Cleavage	protein degradation
MIR156h_2	Contig_17997	2	up	membrane-associated phospholipid phosphatase	tlo	gi|195608492	18.982	1	18	262	279	GAUGACAGGAAGAGCAGU	ACAGCUCUUCUUGUCAUU	Cleavage	not assigned unknown
MIR166b_2	Contig_99550	2.5	up	methionine aminopeptidase 1A	tlo	gi|225453987	14.184	1	19	2	20	CCCCGAGCCAGACAACAUU	AAUGUUGCCUGGCUCGCGG	Cleavage	protein degradation
MIR319g:l	Contig_18118	2.5	up	methyl-CpG-binding domain-containing protein 9-like	tlo	gi|514708720	21.951	1	22	1740	1761	GAAGGAGCUCCCUUCAGUCCAA	UCGAACUGAAAGAAGUUCCUUC	Translation	RNA regulation of transcription
MIR390a-d	Contig_5236	3	up	microtubule-associated protein 1B-like isoform X1	tlo	gi|514821599	20.289	1	21	73	93	GGCGCUAUCCCUCCUGAGCUU	AGACACAGGAGGAAUAGUGCU	Translation	not assigned unknown
MIR408:b	Contig_8810	3	up	microtubule-associated protein MAP65-1a	tlo	gi|225216961	13.108	1	19	636	654	AGCCAGGGAAGAGGCAGUG	UACGGCCUCUUCCUUUGCU	Cleavage	cell organisation
MIR408_2	Contig_10052	3	up	MIR-interacting saposin-like protein precursor	tlo	gi|195621680	8.518	1	21	1061	1081	GCCAGGGAAGAGGCAGUGCAG	UUCCACUCCCUCUUCCCUUGU	Cleavage	not assigned unknown
MIR408_2	Contig_16976	2.5	up	mitochondrial chaperone BCS1-like	tlo	gi|357116756	18.009	1	20	84	103	GCCAGGGAAGAGGCAGUGCA	UCCUCUGCUUCUUUCCUGGU	Cleavage	protein degradation
MIR319b	Contig_67	2.5	up	mitochondrial inner membrane protein OXA1-like	tlo	gi|357120955	17.528	1	18	319	336	AGGGAGCACCCUUCAGUC	AACUGAAGUGUGCUCCUU	Translation	transport
MIR159a_2	Contig_43281	3	up	Mitochondrial intermediate peptidase	tlo	gi|475505886	20.831	1	19	183	201	UCAUUGGAAUGAUAGGAGC	GAUUUCAUCAUUCCAAUGA	Cleavage	protein degradation
MIR171e	Contig_6468	3	up	mitochondrial phosphate transporter	tlo	gi|162463895	20.323	1	18	737	754	UCUGAGUGAGCCGAGCCA	AGGCUUGGUGCACUCAGA	Translation	transport
MIR390a:b	Contig_88368	2.5	up	mitochondrial processing peptidase	tlo	gi|587564	16.46	1	21	262	282	UGGAGCUCAGGAUAGAUAGCG	UGUUUUCUAUCUCGAGCUCCA	Translation	protein targeting
MIR164a	Contig_3933	2.5	up	mitochondrial transcription termination factor-like	tlo	gi|115448699	13.314	1	21	82	102	GGUGGAGAAGAAGGGCACAUG	CGCGUCCUCUUCCUCUCCACC	Translation	RNA regulation of transcription
MIR1128	Contig_7697	1	up	mitochondrial ubiquitin ligase activator of NFKB 1-like	tlo	gi|357113780	20.277	1	21	1164	1184	UUUGGGACGGAGGGAGUAGUA	UAUUACUCCCUCUGUCCUAAA	Cleavage	protein degradation
MIR1436	Contig_8760	2	up	Mitoferrin	tlo	gi|475536300	18.123	1	20	2290	2309	ACUCCCUCCGUCCCAUAAUG	UAUUAUGAAACGGAGGGAGU	Cleavage	transport
MIR1128	Contig_38497	1	up	mitogen-activaed protein kinase 4	tlo	gi|310781310	11.901	1	19	649	667	UUUGGGACGGAGGGAGUAG	CUACUUCCUCUGUCCCAAA	Cleavage	signalling
MIR169b:k:l	Contig_69523	3	up	mitogen-activated protein kinase kinase kinase A-like	tlo	gi|502076661	21.552	1	20	435	454	CCGGCAAGUCAUCCUUGGCU	AGUCAAGGGUCAUUUGCUGG	Translation	not assigned unknown
MIR171e	Contig_40772	3	up	Molybdenum cofactor sulfurase	tlo	gi|226693541	16.311	1	21	376	396	UCUGAGUGAGCCGAGCCAACA	UCUUGGCUUGUCACAUUCAGA	Translation	not assigned unknown
MIR167a:b	Contig_5618	3	up	molybdopterin biosynthesis protein CNX3-like	tlo	gi|357163961	15.468	1	20	932	951	UUAGAUCAUGCUGGCAGCUU	GAGUUGCAUGCAUGAUCUGA	Cleavage	Co-factor and vitamine metabolism
MIR528	Contig_2838	3	up	monosaccharide-sensing protein 2-like	tlo	gi|357147215	18.577	1	20	2885	2904	CUCCUCUGCAUGCCCCUUCC	GGAAGCCGCAGGCAGAGGAG	Translation	transport
MIR164a	Contig_93648	3	up	mRNA turnover protein 4	tlo	gi|226498542	19.725	1	19	337	355	GGUGGAGAAGAAGGGCACA	UUUGCCUUUCUUCUCGACC	Cleavage	protein synthesis
MIR394c	Contig_12897	2.5	up	mRNA-decapping enzyme-like protein-like isoform X1	tlo	gi|514804976	6.76	1	19	591	609	AUGGAGGUGGACAGAAUGC	GCGUUCUUUGCACCUCCAU	Translation	RNA processing
MIR156d	Contig_2317	2.5	up	mucin-19-like isoform X1	tlo	gi|514719293	15.824	1	18	4208	4225	GCUGACAGAAAGAGGAGU	ACUCCUCUUCCUAUCAGC	Translation	not assigned unknown
MIR169p	Contig_8119	3	up	mucin-5AC-like	tlo	gi|514748901	12.151	1	21	1004	1024	CCGGCAAGUUUGUCCUUGGCU	AUCUAAGGACAAAAUUGCCUG	Cleavage	not assigned unknown
MIR2118f:m:b	Contig_13419	3	up	multiple RNA-binding domain-containing protein 1-like	tlo	gi|514803783	11.542	1	21	366	386	UAGGAAUGGGAGGCAUCAGGA	UCCAGAGGCCUCCCAUUCCUC	Cleavage	RNA binding
MIR164a	Contig_29620	2.5	up	MYB transcription factor TaMYB1	tlo	gi|259490729	16.196	1	18	134	151	GGUGGAGAAGAAGGGCAC	GUGCCCUUCUUCUCCUCG	Cleavage	RNA regulation of transcription
MIR169r	Contig_45308	2.5	up	MYB94	tlo	gi|226495883	15.07	1	18	139	156	UGUAGCCAAGGACAACUU	AAGUUGUUCUUGCCUACG	Cleavage	not assigned unknown
MIR164c:h	Contig_1994	2.5	up	Myb-like protein L	tlo	gi|475527763	13.122	1	18	1217	1234	GAUGGAGAAGAAGGGCAC	GCGCUCUUUUUCUCUAUC	Cleavage	RNA regulation of transcription
MIR528a:b	Contig_6304	2	up	MYB-related protein	tlo	gi|375281961	16.419	1	21	1330	1350	AAUGGAAGAGGCAGGCACAGG	UCUGUGCCUGAUUUUUCCAUU	Translation	RNA regulation of transcription
MIR408:b	Contig_9226	2.5	up	myb-related protein 308-like	tlo	gi|357116660	12.055	1	18	1526	1543	AGCCAGGGAAGAGGCAGU	AUUGCCUCUUCUCUGCCU	Cleavage	RNA regulation of transcription
MIR167c:d:e:g	Contig_74713	3	up	myosin-7B-like isoform X1	tlo	gi|514720605	16.704	1	21	307	327	UCAGAUCAUGCUGGCAGCUUC	GGGGCUGCUAAUCUGAUCUGA	Translation	not assigned unknown
MIR395b	Contig_2892	3	up	myosin-Va-like	tlo	gi|357135340	21.631	1	18	3529	3546	GAGUUCCCCCAAACACUU	GAGUGUUUUCGGGAAUUC	Translation	cell organisation
MIR5141	Contig_53806	3	up	NAC domain-containing protein 68-like	tlo	gi|357114192	20.594	1	22	306	327	UUAUCUGUCAGUCGCGUCGGGU	ACUGGACUCGAUGGACAGAUGA	Translation	development
MIR390a:b	Contig_24556	3	up	NAC transcription factor	tlo	gi|334353281	16.95	1	19	219	237	UGGAGCUCAGGAUAGAUAG	UUAUCUAUCCUGAAUUCUG	Cleavage	RNA regulation of transcription
MIR1128	Contig_17801	0.5	up	NAC transcription factor ONAC010-like isoform X1	tlo	gi|514786587	16.006	1	19	2271	2289	UUUGGGACGGAGGGAGUAG	UUACUCCCUCCGUCCUAAA	Cleavage	RNA regulation of transcription
MIR164b	Contig_64715	3	up	NAD(P)H-dependent 6'-deoxychalcone synthase	tlo	gi|475543275	22.29	1	20	203	222	GGUGGAGAAGAUGGGCACAU	GUGUUUCCAACUUCUCCAUC	Translation	minor CHO metabolism
MIR164b	Contig_49386	3	up	NADH dehydrogenase 1 beta subcomplex subunit 7-like isoform 1	tlo	gi|357114224	12.294	1	20	125	144	GGUGGAGAAGAUGGGCACAU	AUUCGUCCAUCUUCUUCACC	Cleavage	mitochondrial electron transport / ATP synthesis
MIR164a	Contig_9632	2.5	up	NB-ARC domain containing protein	tlo	gi|77553872	4.503	1	18	648	665	GGUGGAGAAGAAGGGCAC	CUGCCCUUCUUCUUCAUU	Cleavage	stress biotic
MIR156h	Contig_2703	1.5	up	NBS-LRR disease resistance protein -like	tlo	gi|115435772	7.93	1	19	1623	1641	GAUGACAGAAAGAGCAGUG	UACUGCUAUUUUUGUCAUC	Cleavage	stress biotic
MIR169r	Contig_93915	2.5	up	NifU-like protein 4, mitochondrial	tlo	gi|475584573	19.6	1	21	557	577	UGUAGCCAAGGACAACUUGCC	GUUGAGCUGUCCUUGGUUACG	Cleavage	protein assembly and cofactor ligation
MIR398:b	Contig_4317	3	up	nitrate transporter 1.2-like	tlo	gi|357157012	12.238	1	19	2061	2079	CGGGGGCGACCUGAGAACA	UGUUCACCGGUCGCCCCCU	Cleavage	transport
MIR2118f:m:b	Contig_63080	2	up	Nitrate transporter 1.7	tlo	gi|473926942	22.035	1	18	350	367	UAGGAAUGGGAGGCAUCA	UGAUUUCUCCCAUUUCUA	Cleavage	transport
MIR5141	Contig_3632	3	up	Nodulation receptor kinase	tlo	gi|474111807	16.406	1	19	123	141	UUAUCUGUCAGUCGCGUCG	CGAAGCGACUGAAAGAUGA	Cleavage	signalling
MIR166d:g:l:a	Contig_11115	3	up	nodulin-like protein 5NG4	tlo	gi|226498222	20.543	1	20	1859	1878	CCUCGAGCCAGACAACAUUC	GGAUGAUGCCUGGCUCGAGA	Cleavage	development
MIR319g:l	Contig_29209	2.5	up	non-structural maintenance of chromosome element 4-like isoform X1	tlo	gi|514708625	22.189	1	18	375	392	GAAGGAGCUCCCUUCAGU	AGUGCAGGGAGCUCUUUC	Cleavage	not assigned unknown
MIR1128	Contig_22991	3	up	novel plant SNARE 11	tlo	gi|226502490	17.828	1	20	152	171	UUUGGGACGGAGGGAGUAGU	GCUACUCCCUCCGUUCCAUU	Cleavage	cell vesicle transport
MIR1128	Contig_14534	0	up	novel plant SNARE 13-like	tlo	gi|514819146	11.721	1	20	1117	1136	UUUGGGACGGAGGGAGUAGU	GCUACUCCCUCCGUCCCAAA	Cleavage	cell vesicle transport
MIR168_1	Contig_15283	1.5	up	Nuclear inhibitor of PP1-like	tlo	gi|115475904	18.406	1	18	1247	1264	AUUCACUUGGUGCAAGGC	GUCUUGCACCAAGUGGGU	Cleavage	cell vesicle transport
MIR156c	Contig_11172	3	up	nucleobase-ascorbate transporter 6-like	tlo	gi|357158248	16.535	1	19	74	92	GUGCUCUCUCUCUUCUGUC	GAGAGGAGAGAGAGAGAAC	Cleavage	transport
MIR394c	Contig_4439	2.5	up	nucleobase-ascorbate transporter LPE1-like	tlo	gi|357118569	20.234	1	18	958	975	AUGGAGGUGGACAGAAUG	CAUUCUGCCCACCUUCAG	Translation	transport
MIR394c	Contig_63023	3	up	Nucleolar GTP-binding protein	tlo	gi|508717841	13.652	1	22	671	692	AUGGAGGUGGACAGAAUGCCAA	UGGCCAUUCUGUUCAUCUUGAU	Cleavage	signalling
MIR164f	Contig_10015	3	up	nucleolar protein 14-like	tlo	gi|514815434	11.998	1	18	5074	5091	GUUGGAGAAGGAGCGCAC	UGGCGUUCUUUCUCCAAC	Cleavage	not assigned no ontology
MIR156h_2	Contig_1170	3	up	nucleolin 2-like	tlo	gi|514712097	21.586	1	18	1150	1167	GAUGACAGGAAGAGCAGU	UCUGCUCUUCUUCUCAUC	Cleavage	not assigned unknown
MIR172b	Contig_20713	3	up	nucleolin-like isoform X1	tlo	gi|514774854	12.73	1	18	771	788	GUGAAUCUUGAUGAUGCU	AGCAUCAAUGAGAUUUGC	Translation	not assigned unknown
MIR1128	Contig_18787	2.5	up	nucleolysin TIAR-like	tlo	gi|514797956	16.485	1	19	837	855	UUUGGGACGGAGGGAGUAG	UUACUUCCUCCGUCCUGAC	Cleavage	RNA binding
MIR390a:b	Contig_57113	3	up	O-acyltransferase (WSD1-like) family protein	tlo	gi|15229104	15.297	1	20	326	345	UGGAGCUCAGGAUAGAUAGC	GGUAUCGAUCCUGAGUUACA	Cleavage	not assigned unknown
MIR172b	Contig_96493	3	up	omega-6 fatty acid desaturase 2 endoplasmic reticulum isozyme 2c	tlo	gi|456722712	17.643	1	18	289	306	GUGAAUCUUGAUGAUGCU	GGCAUCGUCGAGACUCAC	Cleavage	lipid metabolism
MIR167a:b	Contig_20147	3	up	palmitoyltransferase ZDHHC17-like	tlo	gi|357112878	15.389	1	18	241	258	UUAGAUCAUGCUGGCAGC	UCUGCGAGCAUGAUUUAG	Cleavage	RNA regulation of transcription
MIR156k:n:o	Contig_2361	3	up	palmitoyltransferase ZDHHC9	tlo	gi|226500908	18.688	1	19	1358	1376	GUGCUCACUCUCUUCUGUC	GAUAGAACAGUGUGAGCAU	Translation	RNA regulation of transcription
MIR164b	Contig_88264	3	up	PAM domain (PCI/PINT associated module) protein isoform 1	tlo	gi|508705723	21.132	1	20	1515	1534	GGUGGAGAAGAUGGGCACAU	AAGUGGCCGUCUUCUUCGUC	Cleavage	protein degradation
MIR162:a:b	Contig_19507	3	up	Pc protein B	tlo	gi|175363360	16.447	1	19	29	47	CUGGAUGCAGAGGUUUAUC	GAUAAAUAUCUGCAUCUAU	Cleavage	stress biotic
MIR167h	Contig_16761	2	up	pentatricopeptide repeat-containing protein At1g25360-like	tlo	gi|357116509	17.17	1	18	1555	1572	GAUGAAACUACAGCAUGA	UCAUGCUGUGGUGUCAUC	Cleavage	not assigned no ontology
MIR164b	Contig_41292	3	up	pentatricopeptide repeat-containing protein At2g06000-like	tlo	gi|357167657	19.318	1	20	855	874	GGUGGAGAAGAUGGGCACAU	AUGUGUACACCUUCUCUACC	Translation	not assigned no ontology
MIR395a	Contig_35303	3	up	pentatricopeptide repeat-containing protein At3g62890-like	tlo	gi|357119334	20.641	1	20	200	220	GGAGUUCC-CCCAAACACUUC	GACGUGUUUGCGUGGAACUCC	Translation	not assigned no ontology
MIR1436	Contig_28273	2.5	up	pentatricopeptide repeat-containing protein At3g63370-like	tlo	gi|357167803	6.47	1	21	1	21	ACUCCCUCCGUCCCAUAAUGU	AUAAUUUGGGAUGGAGGGAGU	Cleavage	not assigned no ontology
MIR171a	Contig_65333	3	up	pentatricopeptide repeat-containing protein At4g13650-like isoform X1	tlo	gi|514820403	14.632	1	18	260	277	AGUGAUAUUGGCACGGCU	GGCUGUGUCAAUGUCACC	Cleavage	not assigned no ontology
MIR394c	Contig_22353	2	up	pentatricopeptide repeat-containing protein At4g20090-like	tlo	gi|357127305	10.048	1	19	2028	2046	AUGGAGGUGGACAGAAUGC	GCAUUCUAUUCACCUCUAU	Cleavage	not assigned no ontology
MIR156k:n:o	Contig_35181	2.5	up	pentatricopeptide repeat-containing protein At4g21065-like	tlo	gi|357111691	23.727	1	18	1671	1688	GUGCUCACUCUCUUCUGU	CCGGAAGACAGUGAGCAC	Translation	not assigned no ontology
MIR528a:b	Contig_15623	2.5	up	pentatricopeptide repeat-containing protein At4g21300-like isoform X1	tlo	gi|514818546	12.139	1	18	776	793	AAUGGAAGAGGCAGGCAC	AUGCUUUCCUCUUCCAUU	Cleavage	not assigned no ontology
MIR162:a:b	Contig_31485	3	up	pentatricopeptide repeat-containing protein At5g02860-like	tlo	gi|514735555	14.019	1	20	1242	1261	CUGGAUGCAGAGGUUUAUCG	CCAGAAACCUCUGAGUCCAG	Cleavage	not assigned no ontology
MIR444a	Contig_25137	3	up	pentatricopeptide repeat-containing protein At5g16860-like	tlo	gi|514779224	22.126	1	21	2416	2436	UAUGCAGUUGCCACCUCUAGC	GCAAGCUGUGCCAACUGCAUA	Translation	not assigned no ontology
MIR166b_2	Contig_21174	3	up	pentatricopeptide repeat-containing protein At5g39710-like	tlo	gi|514807338	15.687	1	18	989	1006	CCCCGAGCCAGACAACAU	AUGUUGUUUGACCCGGGG	Cleavage	not assigned no ontology
MIR528	Contig_9191	3	up	pentatricopeptide repeat-containing protein At5g47360-like	tlo	gi|514788093	14.882	1	21	1535	1555	CUCCUCUGCAUGCCCCUUCCA	UGGAGGGGCUGUGCGGAGGAG	Cleavage	not assigned no ontology
MIR528a:b	Contig_49968	3	up	pentatricopeptide repeat-containing protein At5g61400-like	tlo	gi|514789903	21.158	1	18	407	424	AAUGGAAGAGGCAGGCAC	AUUCCUGCUUCUUUCAUU	Cleavage	not assigned no ontology
MIR319b	Contig_107127	3	up	peptidyl-prolyl cis-trans isomerase Pin1	tlo	gi|225431173	15.799	1	18	223	240	AGGGAGCACCCUUCAGUC	GCUUGAAGGCUGCUUCCU	Translation	cell cycle
MIR408:b	Contig_9542	3	up	Peroxisomal 2,4-dienoyl-CoA reductase	tlo	gi|475574562	18.417	1	19	832	850	AGCCAGGGAAGAGGCAGUG	UAUUGACUCUUCCCUGGGU	Cleavage	misc
MIR408_2	Contig_2454	3	up	peroxisomal fatty acid beta-oxidation multifunctional protein-like isoform X1	tlo	gi|514711130	17.248	1	18	804	821	GCCAGGGAAGAGGCAGUG	CAUUGCUUUUUCCCUGAC	Cleavage	lipid metabolism
MIR166h:m:e	Contig_13319	3	up	peroxisome biogenesis protein 6-like	tlo	gi|357165963	15.974	1	20	2054	2073	CCUCGAGCCAGCCAACAUUC	GGAUGUCGGUGGGCUUGAGG	Translation	protein degradation
MIR1432	Contig_31776	2.5	up	pescadillo-like protein	tlo	gi|115454771	19.769	1	18	137	154	GUCGGUGUCAUCUCUCCU	ACGGGAGGUGACAUCGAC	Cleavage	development
MIR172b	Contig_19320	2.5	up	PHD finger protein At1g33420-like	tlo	gi|357126167	15.055	1	18	1579	1596	GUGAAUCUUGAUGAUGCU	GGCAUCAUAAAGAUUUAU	Translation	RNA regulation of transcription
MIR172b	Contig_7247	3	up	PHD finger transcription factor-like	tlo	gi|34394455	21.151	1	20	1109	1128	GUGAAUCUUGAUGAUGCUAC	GUGGCAUCAAUAUGAUUCAC	Translation	RNA regulation of transcription
MIR408:b	Contig_6603	2.5	up	phosphatidylinositol 4-kinase alpha-like	tlo	gi|357115490	17.397	1	18	3124	3141	AGCCAGGGAAGAGGCAGU	GCUGUCUCUUUUUUGGCU	Cleavage	signalling
MIR164b	Contig_5391	3	up	phosphatidylinositol kinase	tlo	gi|240252457	2.819	1	19	1036	1054	GGUGGAGAAGAUGGGCACA	UGUCCCCAUCAUCUUCAUC	Translation	signalling
MIR156c	Contig_3760	3	up	phosphatidylinositol transfer-like	tlo	gi|115475990	17.973	1	18	2661	2678	GUGCUCUCUCUCUUCUGU	CGAGAGGAGAGGGAGCAC	Cleavage	protein targeting
MIR168_1	Contig_95491	3	up	phosphatidylserine decarboxylase	tlo	gi|42566885	13.693	1	21	172	192	AUUCACUUGGUGCAAGGCGGG	UCUACCUUGCACCAGGUGACU	Cleavage	lipid metabolism
MIR164c:h	Contig_172	3	up	phosphoenolpyruvate carboxylase 2-like	tlo	gi|514728860	9.871	1	21	244	264	GAUGGAGAAGAAGGGCACAUG	UAUGUUUCCUUCUUAUCCAUC	Cleavage	not assigned unknown
MIR9774	Contig_67428	1.5	up	photosystem II protein D1	tlo	gi|112030956	24.636	1	22	40	61	GACAGAAAUACCCAAUAUCUUG	CAAGAUAUUGGGUAUUUCUGGC	Cleavage	PS lightreaction
MIR164b	Contig_64355	3	up	plant-specific domain TIGR01568 family protein	tlo	gi|226528132	10.277	1	20	442	461	GGUGGAGAAGAUGGGCACAU	ACGUGUUCAUUUUCUUCAUU	Cleavage	not assigned unknown
MIR156h_2	Contig_1035	3	up	pleiotropic drug resistance protein 3-like	tlo	gi|514817567	12.248	1	21	76	96	GAUGACAGGAAGAGCAGUGAG	CUUGUUGCUUUUCAUGUUAUC	Cleavage	transport
MIR1128	Contig_33581	1	up	poly(A) RNA polymerase protein cid1-like	tlo	gi|357131279	15.235	1	20	693	712	UUUGGGACGGAGGGAGUAGU	AGUACUCCCUCCGUCCCAAU	Cleavage	not assigned unknown
MIR444a	Contig_69756	3	up	poly(A)-binding protein	tlo	gi|7673359	24.983	1	19	782	800	UAUGCAGUUGCCACCUCUA	UGGAGGUGGUGCCUGCAUG	Cleavage	RNA processing
MIR167c	Contig_93607	3	up	postsynaptic-related protein	tlo	gi|15220607	12.628	1	18	70	87	GCAGAUCAUGCUGGCAGC	ACUGUCAGUAUGGUUUGC	Cleavage	not assigned unknown
MIR164f	Contig_54596	2.5	up	predicted aldehyde dehydrogenase ortholog, partial	tlo	gi|553726765	15.488	1	21	52	72	GUUGGAGAAGGAGCGCACGUG	CCCGUGUGCUCCAUCUCCAAG	Translation	fermentation
MIR156f	Contig_5014	2.5	up	pre-mRNA-processing factor 6-like isoform X1	tlo	gi|514815949	24.412	1	19	364	382	UGUGCUCUCUCUCUUCUGU	GCAGGAGUGGGAGAGCAUA	Cleavage	RNA processing
MIR157a:b:c:f	Contig_4591	2.5	up	probable anion transporter 7-like isoform X1	tlo	gi|514815366	18.844	1	20	1216	1235	GUGCUCUCUAUCUUCUGUCA	UAAUAGAACAUAGAGAGUAU	Cleavage	transport
MIR528a:b	Contig_36510	1.5	up	probable calcium-binding protein CML21-like	tlo	gi|514813022	21.512	1	20	1297	1316	AAUGGAAGAGGCAGGCACAG	CCGUGCCUGCCCUUUCCAUU	Translation	signalling
MIR164a	Contig_2906	3	up	probable chromatin-remodeling complex ATPase chain-like	tlo	gi|357132133	15.298	1	21	1071	1091	GGUGGAGAAGAAGGGCACAUG	CAAUUGCUCUUCAUCUUCACC	Translation	RNA regulation of transcription
MIR156h_2	Contig_8571	2.5	up	probable disease resistance protein At1g58602-like isoform X1	tlo	gi|514810490	19.865	1	21	514	533	GAUGACAGGAAGAGCAGUGAG	UUCACU-UUCUUCCUGUCAUC	Cleavage	stress biotic
MIR169p	Contig_3013	2.5	up	probable E3 ubiquitin-protein ligase XBOS34-like	tlo	gi|357122966	19.491	1	20	1158	1177	CCGGCAAGUUUGUCCUUGGC	GCCAAGGACGAAUUUGCAGG	Cleavage	cell organisation
MIR1436	Contig_19246	1	up	probable F-actin-capping protein subunit beta-like	tlo	gi|514819009	19.494	1	21	1	21	ACUCCCUCCGUCCCAUAAUGU	GUAUUUUGGGACGGAGGGAGU	Cleavage	cell organisation
MIR156c	Contig_19445	1.5	up	probable folate-biopterin transporter 2-like	tlo	gi|514760858	9.851	1	18	2339	2356	GUGCUCUCUCUCUUCUGU	AUAGAAGAGAGAGAGCAG	Cleavage	transport
MIR159a_2	Contig_19489	3	up	probable glutathione S-transferase GSTF1-like isoform X1	tlo	gi|514777396	19.561	1	18	197	214	UCAUUGGAAUGAUAGGAG	UUUCUAUCAUUUCCAUGA	Cleavage	misc
MIR444a	Contig_7595	2.5	up	probable importin-7 homolog	tlo	gi|357162907	20.918	1	18	3397	3414	UAUGCAGUUGCCACCUCU	AGAGGAGGCAGCUGUGUA	Cleavage	protein targeting
MIR171f	Contig_5790	3	up	probable inactive receptor kinase At1g27190-like	tlo	gi|514806465	6.376	1	19	594	612	GGGUGAUAUUGGUUCGGCU	AGUUCAAACAAUAUCACCC	Cleavage	protein postranslational modification
MIR156d	Contig_15612	3	up	probable indole-3-acetic acid-amido synthetase GH3.1-like	tlo	gi|357125364	9.411	1	19	1224	1242	GCUGACAGAAAGAGGAGUG	CACUUCUUCUUUUGUCAGU	Translation	hormone metabolism
MIR1432	Contig_16091	3	up	probable indole-3-acetic acid-amido synthetase GH3.5-like isoform X1	tlo	gi|514746185	16.995	1	20	1450	1469	GUCGGUGUCAUCUCUCCUGA	UGAGGAGAGAAGGCACUGGU	Translation	hormone metabolism
MIR390a-d	Contig_6544	2.5	up	probable leucine-rich repeat receptor-like protein kinase At2g33170-like isoform X1	tlo	gi|514802531	12.397	1	21	3476	3496	GGCGCUAUCCCUCCUGAGCUU	AAUCUCUGCAGGGAUGGCGCC	Cleavage	signalling
MIR164b	Contig_94	3	up	probable LRR receptor-like serine/threonine-protein kinase At1g06840-like isoform X1	tlo	gi|514748877	9.159	1	20	1046	1065	GGUGGAGAAGAUGGGCACAU	AUCUGUUCAUCUUCUUCAUC	Cleavage	protein postranslational modification
MIR398:b	Contig_14824	3	up	probable LRR receptor-like serine/threonine-protein kinase At1g34110-like	tlo	gi|357117758	24.455	1	18	1126	1143	CGGGGGCGACCUGAGAAC	GUUCGCAGGUCGGCCCUG	Cleavage	signalling
MIR156h	Contig_11253	2.5	up	probable LRR receptor-like serine/threonine-protein kinase At4g20940-like	tlo	gi|357111678	20.14	1	19	1411	1429	GAUGACAGAAAGAGCAGUG	CAUUGUUCUUCUUGUCAUC	Translation	signalling
MIR156d	Contig_2952	3	up	probable lysine-specific demethylase JMJ14-like	tlo	gi|357132358	10.157	1	20	3843	3862	GCUGACAGAAAGAGGAGUGA	UUGCUCCCUUUUCUGUUAGU	Cleavage	RNA regulation of transcription
MIR1436	Contig_10074	2.5	up	probable mediator of RNA polymerase II transcription subunit 26b-like	tlo	gi|514736696	23.292	1	20	926	945	ACUCCCUCCGUCCCAUAAUG	CUUUCUGGGAGGGAGGGGGU	Translation	RNA regulation of transcription
MIR159a_2	Contig_19188	3	up	probable metal-nicotianamine transporter YSL6-like	tlo	gi|514801009	8.602	1	18	2	19	UCAUUGGAAUGAUAGGAG	UUCAUAUCAUUCCAAUCA	Cleavage	transport
MIR394c	Contig_16878	3	up	probable methyltransferase PMT15-like	tlo	gi|357165349	21.81	1	19	632	650	AUGGAGGUGGACAGAAUGC	GGAUUCUGUCCAUUUCCAG	Cleavage	stress abiotic
MIR166d:g:l:a	Contig_10495	2.5	up	probable methyltransferase PMT2-like	tlo	gi|357112041	18.342	1	19	300	318	CCUCGAGCCAGACAACAUU	GGUGUGGUAUGGCUCGAGG	Translation	stress abiotic
MIR160g	Contig_26955	2	up	probable mitochondrial chaperone BCS1-B-like isoform 1	tlo	gi|357135434	19.449	1	19	2009	2027	GAUGGCAUACAGGGAGCCA	UAGCUUCCUGUAUGCCAUU	Cleavage	protein degradation
MIR156k:n:o	Contig_26042	3	up	probable nucleoredoxin 2-like	tlo	gi|514783008	19.166	1	18	9	26	GUGCUCACUCUCUUCUGU	GUAGGAGGGGGUGAGCGC	Cleavage	not assigned unknown
MIR164b	Contig_47509	3	up	probable peptide/nitrate transporter At1g22540-like isoform 3	tlo	gi|357126101	14.697	1	20	247	266	GGUGGAGAAGAUGGGCACAU	GUGUGGUCGUCAUCUCCACC	Translation	not assigned unknown
MIR167h	Contig_66998	1.5	up	probable peptide/nitrate transporter At3g54450	tlo	gi|225465872	17.335	1	19	887	905	GAUGAAACUACAGCAUGAC	GUCAUGUUGUGGUUUUAUC	Cleavage	not assigned unknown
MIR1128	Contig_26595	2	up	probable prefoldin subunit 5-like	tlo	gi|357146735	18.534	1	20	258	277	UUUGGGACGGAGGGAGUAGU	ACCUCUCCCUCCGUCCCAAA	Cleavage	RNA regulation of transcription
MIR160a:b	Contig_62701	3	up	probable protein arginine N-methyltransferase 1-like	tlo	gi|357158097	24.522	1	21	21	40	CAUGCUUGGCUCCUUGCACGC	GCGUGCA-GGCGCCAAGCAUG	Translation	misc
MIR528	Contig_18747	2.5	up	probable protein phosphatase 2C 33-like	tlo	gi|357112612	15.25	1	18	394	411	CUCCUCUGCAUGCCCCUU	GAGGAGAAUGCAGAGGAG	Cleavage	protein postranslational modification
MIR390a:b	Contig_8192	2.5	up	probable protein phosphatase 2C 41-like	tlo	gi|514801816	16.311	1	18	1245	1262	UGGAGCUCAGGAUAGAUA	UAUCUCUGCUGAGUUCCA	Translation	protein postranslational modification
MIR172h:i:j	Contig_91971	2.5	up	probable protein phosphatase 2C 42-like	tlo	gi|514802465	7.792	1	18	754	771	UGUGAAUCUUGAUGCUGC	GCAGCAGUAAGAUUCGUA	Cleavage	protein postranslational modification
MIR162:a:b	Contig_59597	2.5	up	probable protein phosphatase 2C 43-like	tlo	gi|357165477	18.049	1	18	341	358	CUGGAUGCAGAGGUUUAU	UUAAAUCUCUUCAUCCAG	Cleavage	protein postranslational modification
MIR1128	Contig_3541	1	up	probable protein phosphatase 2C 58-like	tlo	gi|357123263	9.146	1	21	1310	1330	UUUGGGACGGAGGGAGUAGUA	UCCUGCUCCCUCUGUCCCAAA	Cleavage	protein postranslational modification
MIR398:b	Contig_31665	2.5	up	Probable protein phosphatase 2C 68; Short=OsPP2C68	tlo	gi|297609244	24.41	1	17	1032	1049	CGGGGGCGACCU-GAGAA	UUUUCGAGGUCGCCCCCG	Cleavage	protein postranslational modification
MIR1128	Contig_11303	2	up	probable purple acid phosphatase 20-like	tlo	gi|514807681	9.132	1	21	619	639	UUUGGGACGGAGGGAGUAGUA	UCUUACUUCCUCCGUCCCACA	Cleavage	misc
MIR166d:g:l:a	Contig_12076	3	up	probable receptor-like protein kinase At1g67000-like	tlo	gi|357135051	13.26	1	20	701	720	CCUCGAGCCAGACAACAUUC	GGAUGUUGUGUGGCUUGAUG	Translation	signalling
MIR164b	Contig_96433	2.5	up	probable S-acyltransferase At3g56930-like	tlo	gi|357161101	4.366	1	19	188	206	GGUGGAGAAGAUGGGCACA	UGUGCCUAUCUUUUCUACG	Cleavage	RNA regulation of transcription
MIR159a_2	Contig_11590	3	up	probable serine/threonine-protein kinase At1g01540-like	tlo	gi|514822467	14.824	1	21	526	546	UCAUUGGAAUGAUAGGAGCUC	GAACUUUUAAUAUUCCAGUGA	Cleavage	not assigned unknown
MIR169p	Contig_7066	3	up	probable serine/threonine-protein kinase At4g35230-like isoform 1	tlo	gi|357147236	16.437	1	21	103	123	CCGGCAAGUUUGUCCUUGGCU	ACUCAAGGACAGACUUGUUAG	Cleavage	protein postranslational modification
MIR167c	Contig_12310	3	up	probable sucrose-phosphate synthase 3-like isoform X1	tlo	gi|514765456	17.687	1	21	361	382	GCAGAUCAUGC-UGGCAGCUUC	GAGGCUGCCAUGCAUGGUUUGC	Cleavage	major CHO metabolism
MIR171a	Contig_6251	3	up	probable sugar phosphate/phosphate translocator At3g11320-like	tlo	gi|357112760	17.955	1	18	1017	1034	AGUGAUAUUGGCACGGCU	AGUAGUGCCAAUAACACU	Cleavage	transport
MIR168_1	Contig_3836	3	up	probable UDP-N-acetylglucosamine--peptide N-acetylglucosaminyltransferase SPINDLY-like	tlo	gi|357148919	17.579	1	21	1416	1436	AUUCACUUGGUGCAAGGCGGG	UUUGGCUUGUACUAGGUGGAU	Cleavage	hormone metabolism
MIR408:b	Contig_3794	3	up	prolyl 4-hydroxylase	tlo	gi|195627276	14.834	1	20	1160	1179	AGCCAGGGAAGAGGCAGUGC	GAACUGUCUUUUACUUGGUU	Cleavage	misc
MIR319a-d:f:h	Contig_6474	3	up	prolyl-tRNA synthetase associated domain-containing protein 1-like	tlo	gi|514718621	17.745	1	18	36	53	AGGGAGCUCCCUUCAGUC	GAUUGAAGGCAGCUCCAU	Translation	protein aa activation
MIR172h:i:j	Contig_24069	2.5	up	proteasomal ubiquitin receptor ADRM1-like	tlo	gi|356513237	21.303	1	18	862	879	UGUGAAUCUUGAUGCUGC	GCGGCAUGAAGAUUCAUG	Translation	not assigned unknown
MIR171e	Contig_44976	3	up	proteasome subunit alpha type-2-A-like	tlo	gi|502088303	20.59	1	19	23	41	UCUGAGUGAGCCGAGCCAA	UUGGCAUGGUUUACUCAGG	Cleavage	protein degradation
MIR1432	Contig_20747	3	up	protein ACCUMULATION AND REPLICATION OF CHLOROPLASTS 3-like	tlo	gi|357154555	12.433	1	18	132	149	GUCGGUGUCAUCUCUCCU	UGGAUAGAUGAUACUGAC	Cleavage	signalling
MIR408_2	Contig_3844	2.5	up	protein ALWAYS EARLY 1-like	tlo	gi|514817656	23.043	1	21	2951	2971	GCCAGGGAAGAGGCAGUGCAG	UUCCAUUGCCUUCUUCCUGGC	Translation	RNA regulation of transcription
MIR168:a	Contig_1133	2	up	protein argonaute 1B-like isoform X1	tlo	gi|514803249	20.651	1	19	3040	3058	GUCCCGAUCUGCACCAAGC	GCUUGGUGCAGCUCGGGAA	Cleavage	RNA regulation of transcription
MIR157d	Contig_10162	3	up	protein argonaute 2-like	tlo	gi|514803850	13.694	1	18	5937	5954	GAUGACAGAAGCAUAGAG	CUUUAUGUUUAUGUCAUA	Cleavage	signalling
MIR164a	Contig_91716	3	up	protein CUP-SHAPED COTYLEDON 1-like	tlo	gi|514739513	17.153	1	21	226	246	GGUGGAGAAGAAGGGCACAUG	CCUGCGCCCUUCUACUUCGCC	Cleavage	not assigned unknown
MIR169p	Contig_80350	2.5	up	protein disulfide isomerase 11, ATPDI11, ATPDIL2-1 AT2G47470	tlo	gi|222424840	19.02	1	18	389	406	CCGGCAAGUUUGUCCUUG	CGAGGGCGGGCUUGCCGG	Cleavage	redox
MIR156c	Contig_30211	3	up	protein DYAD-like	tlo	gi|514759051	21.444	1	19	30	48	GUGCUCUCUCUCUUCUGUC	GACAGAAGGUGGAGAGCAA	Translation	not assigned unknown
MIR159a_2	Contig_355	2.5	up	protein EARLY FLOWERING 3-like isoform X1	tlo	gi|514778044	13.934	1	18	2002	2019	UCAUUGGAAUGAUAGGAG	CUCCUGCCAUGCCAAUGA	Cleavage	RNA regulation of transcription
MIR164a	Contig_69273	3	up	protein ECERIFERUM 3-like isoform X3	tlo	gi|514709096	22.082	1	18	235	252	GGUGGAGAAGAAGGGCAC	AUGCCCUUCUUCGCCGCC	Cleavage	secondary metabolism
MIR408_2	Contig_4404	2.5	up	protein FAM133-like	tlo	gi|514725747	9.743	1	21	717	737	GCCAGGGAAGAGGCAGUGCAG	CUCCAAUUCCUUUUCCCUGGC	Cleavage	not assigned unknown
MIR160g	Contig_9106	3	up	protein FRA10AC1 homolog isoform 2	tlo	gi|357155986	17.764	1	21	321	341	GAUGGCAUACAGGGAGCCAGG	CCAGGCCUCCUGCAUGUCAUC	Translation	not assigned unknown
MIR393b:a:c	Contig_3217	2	up	protein furry homolog isoform X1	tlo	gi|514720565	20.205	1	21	5370	5390	AGAUCAAUGCGAUCCCUUUGG	CCGAAGGGAUUGUAUUGGUUU	Cleavage	not assigned unknown
MIR162:a:b	Contig_4413	3	up	protein IQ-DOMAIN 32-like	tlo	gi|514742613	16.138	1	19	653	671	CUGGAUGCAGAGGUUUAUC	GAAAAGCCUCUGCAUCAAG	Cleavage	signalling
MIR171f	Contig_10847	3	up	protein IWS1 homolog A-like	tlo	gi|514788116	21.84	1	21	1103	1123	GGGUGAUAUUGGUUCGGCUCA	UGUGCUGAACCAGAAUUAUCC	Cleavage	not assigned unknown
MIR1432	Contig_5146	3	up	protein kinase G11A-like isoform X1	tlo	gi|514731203	21.828	1	19	2536	2554	GUCGGUGUCAUCUCUCCUG	CAGGUGAGAUGGCAUCGGU	Cleavage	protein postranslational modification
MIR528a:b	Contig_17322	3	up	protein LURP-one-related 6-like	tlo	gi|514824974	12.672	1	21	1096	1116	AAUGGAAGAGGCAGGCACAGG	CCAGUGCCUCUUCCUUCCAUU	Translation	not assigned unknown
MIR160d	Contig_3620	3	up	protein MOR1-like isoform X1	tlo	gi|514783522	11.019	1	18	203	220	CAUGCUUGGCUCCUCGCA	UGCUACGAGCCAAGCAUC	Cleavage	cell organisation
MIR157d	Contig_46078	3	up	protein MOTHER of FT and TF 1-like	tlo	gi|357124398	16.674	1	18	282	299	GAUGACAGAAGCAUAGAG	UUUUGUGUUUGUGUCAUC	Cleavage	not assigned unknown
MIR167e:f:b	Contig_8112	3	up	protein phosphatase regulatory subunit-like protein	tlo	gi|115470209	22.529	1	21	2410	2430	AAGAUCAUGCUGGCAGCUUCA	UGAAGCGGCAAGCAUGGUUUU	Cleavage	protein postranslational modification
MIR167c	Contig_4188	3	up	protein RMD5 homolog A-like	tlo	gi|514766491	17.688	1	22	1358	1379	GCAGAUCAUGCUGGCAGCUUCA	UGAAGCUGCUAGUGUCAUCUGC	Cleavage	protein degradation
MIR159a_2	Contig_66218	3	up	protein ROOT HAIR DEFECTIVE 3 homolog 1-like	tlo	gi|449480571	13.654	1	21	984	1004	UCAUUGGAAUGAUAGGAGCUC	GGGGUCCUAUUCUUUCAAUGA	Translation	signalling
MIR156h	Contig_1141	3	up	protein vip1-like	tlo	gi|514759553	19.085	1	20	409	428	GAUGACAGAAAGAGCAGUGA	UUGUUGACCUUUCUGUCAUC	Cleavage	RNA binding
MIR167d	Contig_38787	3	up	protein YABBY 6-like isoform X1	tlo	gi|514754999	22.728	1	18	886	903	CCAGAUCAUGCUGGCAGC	UCUGCCGGCGCGAUCUGG	Cleavage	RNA regulation of transcription
MIR408_2	Contig_9091	3	up	protein-L-isoaspartate O-methyltransferase-like	tlo	gi|514802169	15.156	1	21	152	172	GCCAGGGAAGAGGCAGUGCAG	CUCCACCGCCUCUUCCUCGGC	Cleavage	protein postranslational modification
MIR169e_1	Contig_13175	3	up	protein-O-fucosyltransferase 1	tlo	gi|52137615	16.964	1	18	438	455	GCUAGCCAAGGAGACUGC	GCAGUUUCGUGGGCUAGU	Translation	not assigned unknown
MIR160h	Contig_804	3	up	pseudo-response regulator 37 splice variant c	tlo	gi|334715193	22.915	1	20	237	256	AAUGGCAUACAGGGAGCCAG	CAGGCUCCUUCUAUGCCCUU	Translation	not assigned unknown
MIR159a_2	Contig_10224	3	up	PTI1-like tyrosine-protein kinase 3-like isoform X1	tlo	gi|514726787	11.136	1	21	1104	1124	UCAUUGGAAUGAUAGGAGCUC	GGUUUCUUAUCUUUUUAAUGA	Translation	protein postranslational modification
MIR1128	Contig_21803	2	up	Pumilio-family RNA binding repeat containing protein, expressed	tlo	gi|115486015	7.888	1	20	701	721	UUUGGGACGGAGGG-AGUAGU	ACUACUACCCUCCGUCCCAAA	Cleavage	not assigned no ontology
MIR444a	Contig_4343	3	up	pumilio-like	tlo	gi|48716356	20.639	1	21	1717	1737	UAUGCAGUUGCCACCUCUAGC	GAUAGAGGAGCCUACUGCAUA	Translation	not assigned no ontology
MIR390a:b	Contig_5213	3	up	purple acid phosphatase 18-like	tlo	gi|357121289	15.143	1	18	1197	1214	UGGAGCUCAGGAUAGAUA	UAUCUUUCCUGAGCUGUA	Cleavage	misc
MIR528a:b	Contig_12959	3	up	putative 3-deoxy-D-arabino-heptulosonate 7-phosphate synthase	tlo	gi|115476972	21.125	1	18	465	482	AAUGGAAGAGGCAGGCAC	GUGCCUUCUUCUUCCGUA	Cleavage	amino acid metabolism
MIR169b:k:l	Contig_55918	3	up	Putative 4-coumarate--CoA ligase 2	tlo	gi|475503141	18.247	1	21	2	23	CCGGCAA-GUCAUCCUUGGCUG	CAAUCAAGGACGACCUUGCCGG	Cleavage	secondary metabolism
MIR160g	Contig_3543	3	up	putative anion transporter	tlo	gi|115483254	24.321	1	19	1905	1923	GAUGGCAUACAGGGAGCCA	UGGCUCCCUCUCUGCUGUC	Translation	not assigned no ontology
MIR319a-d:f:h	Contig_7711	3	up	putative chromosome condensation factor	tlo	gi|15088545	14.268	1	21	482	502	AGGGAGCUCCCUUCAGUCCAA	UUCGACUGAAGCGAACUCUCU	Translation	cell division
MIR156c	Contig_24194	3	up	putative clathrin assembly protein At1g33340-like	tlo	gi|514808286	13.786	1	19	119	137	GUGCUCUCUCUCUUCUGUC	GAAAGAAGAGAGAGGGGAC	Cleavage	not assigned no ontology
MIR156h	Contig_14790	2	up	putative clathrin assembly protein At5g35200-like isoform X1	tlo	gi|514719548	19.519	1	19	593	611	GAUGACAGAAAGAGCAGUG	UGUUGCUAUUUCUGUCAUC	Cleavage	not assigned no ontology
MIR393b:a:c	Contig_7924	3	up	putative CLC-f chloride channel protein	tlo	gi|115477102	20.383	1	21	496	516	AGAUCAAUGCGAUCCCUUUGG	UCAAAGGGAAGGUAUUGAUUU	Translation	transport
MIR157a:b:c:f	Contig_349	3	up	putative cyclic nucleotide and calmodulin-regulated ion channel protein	tlo	gi|30961805	22.252	1	18	165	182	GUGCUCUCUAUCUUCUGU	CCAGAAGAUGGGGAGCAG	Cleavage	transport
MIR156k:n:o	Contig_41947	3	up	putative dehydrogenase, 3'-partial	tlo	gi|50582756	19.276	1	18	294	311	GUGCUCACUCUCUUCUGU	GUAGAGGAGAUUGAGCGC	Cleavage	amino acid metabolism
MIR394c	Contig_7578	3	up	putative diaphanous homologue	tlo	gi|27817931	5.505	1	19	3138	3157	AUGGAGGUGGA-CAGAAUGC	GCAUUCUGGUCCACCUCCAC	Cleavage	not assigned no ontology
MIR156d	Contig_32006	3	up	putative DNA polymerase	tlo	gi|115440035	12.388	1	20	260	279	GCUGACAGAAAGAGGAGUGA	UUACAUCUCUUUCUGUCAUC	Cleavage	DNA repair
MIR1436	Contig_24693	2	up	Putative DNAJ protein	tlo	gi|22748333	10.509	1	21	265	285	ACUCCCUCCGUCCCAUAAUGU	GUAAUUUGGGACGGAGGGAGU	Cleavage	not assigned unknown
MIR1436	Contig_15542	2.5	up	putative DUF231 domain containing family protein	tlo	gi|212275191	17.879	1	20	1232	1251	ACUCCCUCCGUCCCAUAAUG	CUUUCUCGGAUGGAGGGAGU	Cleavage	not assigned unknown
MIR156c	Contig_50328	3	up	Putative E3 ubiquitin-protein ligase ARI1	tlo	gi|475536268	14.737	1	20	419	438	GUGCUCUCUCUCUUCUGUCA	UGACAGUAUGGAGAGAGUAC	Cleavage	protein degradation
MIR164a	Contig_3772	2.5	up	putative GTPase	tlo	gi|115439977	10.822	1	19	1602	1620	GGUGGAGAAGAAGGGCACA	UGUGCCUUUCUUCUUCAUG	Cleavage	protein synthesis
MIR160a:b	Contig_18875	3	up	putative lipase YDL109C-like	tlo	gi|514796569	18.093	1	18	148	165	CAUGCUUGGCUCCUUGCA	UGGGAGGAGCUAAGCAUC	Cleavage	not assigned unknown
MIR169r	Contig_2084	2.5	up	Putative mediator of RNA polymerase II transcription subunit 12	tlo	gi|473878536	19.66	1	18	5910	5927	UGUAGCCAAGGACAACUU	CAGUUGUCCCUGGCUGCA	Translation	not assigned unknown
MIR166b_2	Contig_102186	2.5	up	putative methionine aminopeptidase	tlo	gi|22267587	13.263	1	19	297	315	CCCCGAGCCAGACAACAUU	AAUGUUGCCUGGCUCGCGG	Cleavage	protein degradation
MIR528a:b	Contig_6296	3	up	putative microtubule-associated protein	tlo	gi|40641587	10.782	1	18	370	387	AAUGGAAGAGGCAGGCAC	AUGCUUGCUUAUUCCAUU	Cleavage	signalling
MIR168_1	Contig_44197	2.5	up	putative NAC transcription factor	tlo	gi|115470058	15.357	1	21	288	308	AUUCACUUGGUGCAAGGCGGG	UCAGCCUUCCGCCGAGUGGAU	Cleavage	RNA regulation of transcription
MIR167c:d:e:g	Contig_18680	2.5	up	Putative non-LTR retroelement reverse transcriptase	tlo	gi|18657018	19.811	1	18	400	417	UCAGAUCAUGCUGGCAGC	GCUGCCAUCAUCAUCUGA	Translation	not assigned unknown
MIR164a	Contig_4996	3	up	putative nuclear matrix constituent protein 1-like protein-like	tlo	gi|357131039	18.564	1	21	446	466	GGUGGAGAAGAAGGGCACAUG	UGUUUUCUCUUCUUCUUCACC	Cleavage	not assigned no ontology
MIR156c	Contig_17401	3	up	putative pentatricopeptide repeat-containing protein At1g16830-like	tlo	gi|357147565	22.224	1	20	1153	1172	GUGCUCUCUCUCUUCUGUCA	UCACAGAGGAGAGAGGGGGC	Cleavage	not assigned no ontology
MIR395a	Contig_27538	2.5	up	putative pentatricopeptide repeat-containing protein At5g43820-like isoform X1	tlo	gi|514759262	19.834	1	18	580	597	GGAGUUCCCCCAAACACU	AGUAUUUGGUGGAAUUCC	Translation	not assigned no ontology
MIR408:b	Contig_8659	3	up	putative permease	tlo	gi|115476444	12.252	1	21	219	239	AGCCAGGGAAGAGGCAGUGCA	UGGACUGCUUCUUCCUCGGUU	Cleavage	transport
MIR156f	Contig_100399	3	up	putative polyprotein	tlo	gi|18568267	16.614	1	19	8	26	UGUGCUCUCUCUCUUCUGU	ACAAAAGGGAGAGAGCUCA	Cleavage	not assigned unknown
MIR164c:h	Contig_14619	3	up	putative pre-mRNA-splicing factor ATP-dependent RNA helicase DHX16-like	tlo	gi|514747054	13.401	1	20	543	562	GAUGGAGAAGAAGGGCACAU	AUGUAUCGUUCUUCUCCAUU	Cleavage	RNA processing
MIR166d:g:l:a	Contig_29645	3	up	putative protein kinase superfamily protein	tlo	gi|293336448	18.785	1	19	225	243	CCUCGAGCCAGACAACAUU	AACGUCGUCGGGCUCGAGG	Translation	protein postranslational modification
MIR156k:n:o	Contig_3099	3	up	putative protein kinase superfamily protein isoform 1	tlo	gi|212720992	21.373	1	21	224	244	GUGCUCACUCUCUUCUGUCAA	UUGACAGAAGGGUGUGAGCGG	Translation	protein postranslational modification
MIR156c	Contig_32078	2	up	putative protein phosphatase 2C family protein	tlo	gi|226504132	23.245	1	18	403	420	GUGCUCUCUCUCUUCUGU	GCAGAGGAGAGGGAGCGC	Cleavage	protein postranslational modification
MIR319a-d:f:h	Contig_7016	3	up	putative protein serine/threonine kinase	tlo	gi|115473969	17.164	1	19	365	383	AGGGAGCUCCCUUCAGUCC	GAAUUGAAGUGAGCUCUCU	Translation	protein postranslational modification
MIR1436	Contig_21480	2	up	putative RAD23 protein	tlo	gi|115444607	13.417	1	19	645	663	ACUCCCUCCGUCCCAUAAU	AUUCUGGGACGAAGGGAGU	Cleavage	DNA repair
MIR172h:i:j	Contig_15614	2	up	putative receptor protein kinase CRINKLY4-like	tlo	gi|514793976	20.808	1	20	1159	1178	UGUGAAUCUUGAUGCUGCUG	UGGCAGCAUCAAGGUUUGUA	Cleavage	protein postranslational modification
MIR166h:m:e	Contig_6148	3	up	putative receptor protein kinase PERK1	tlo	gi|115439951	20.349	1	20	936	955	CCUCGAGCCAGCCAACAUUC	GGAUGUUGGCUGCCUUGAUG	Cleavage	protein postranslational modification
MIR159a_2	Contig_7184	3	up	putative receptor-like protein kinase	tlo	gi|115470459	15.361	1	20	159	178	UCAUUGGAAUGAUAGGAGCU	AGCUUCUACCAUUCCAAGGA	Cleavage	signalling
MIR157d	Contig_8374	2.5	up	putative receptor-like protein kinase	tlo	gi|115473217	21.84	1	21	523	543	GAUGACAGAAGCAUAGAGAGC	GCUCUCUGUGCUUGUGUUGUC	Cleavage	signalling
MIR160g	Contig_24774	2.5	up	Putative reverse transcriptase	tlo	gi|22655726	20.253	1	19	282	300	GAUGGCAUACAGGGAGCCA	UGGCUCCCUGUUUGCCACC	Cleavage	not assigned unknown
MIR172h:i:j	Contig_3385	3	up	putative RING zinc finger protein	tlo	gi|115478553	19.828	1	21	30	50	UGUGAAUCUUGAUGCUGCUGC	GUGGCAAUAUAGAGAUUCACA	Translation	protein degradation
MIR169b:k:l	Contig_84634	3	up	putative serine threonine kinase	tlo	gi|115444273	17.278	1	19	285	304	CCGGCAAGUCA-UCCUUGGC	GCCAAGAAAUGACUUGCCGG	Cleavage	protein postranslational modification
MIR319a-d:f:h	Contig_6506	3	up	putative signal peptidase complex subunit 2	tlo	gi|474177271	21.819	1	21	160	180	AGGGAGCUCCCUUCAGUCCAA	UUCGACAGAAGGGAUUUCCCU	Cleavage	protein targeting
MIR394c	Contig_3022	3	up	putative S-locus receptor-like protein kinase family protein	tlo	gi|413918294	20.469	1	21	273	293	AUGGAGGUGGACAGAAUGCCA	UGGCAUUUUGUACACCUCUAC	Translation	signalling
MIR171c	Contig_8806	3	up	putative sno protein	tlo	gi|38636663	13.097	1	21	664	684	GAUUGAACCGCACCAAUAUCU	ACACAUUGGUCUGGUUCAAUU	Translation	development
MIR164f	Contig_57157	3	up	putative snRNP protein	tlo	gi|21536707	15.245	1	20	197	216	GUUGGAGAAGGAGCGCACGU	GUGUGCGUUUUUCCUCCGAC	Cleavage	RNA processing
MIR157d	Contig_2139	3	up	putative squamosa promoter-binding-like protein 19-like isoform X1	tlo	gi|514808958	24.596	1	21	615	634	GAUGACAGAAGCAUAGAGAGC	GCUCUCUCU-CUUCUGUCAUC	Cleavage	RNA regulation of transcription
MIR1432	Contig_16800	3	up	putative subtilisin-like proteinase	tlo	gi|115449043	24.093	1	18	1957	1974	GUCGGUGUCAUCUCUCCU	GAGAGAGAUGACGUCGAC	Cleavage	protein degradation
MIR164a	Contig_39041	3	up	putative transcription factor X1	tlo	gi|115434510	11.396	1	20	491	510	GGUGGAGAAGAAGGGCACAU	AUGUCCUUUUCUUCUUCAUC	Cleavage	RNA regulation of transcription
MIR156c	Contig_82958	3	up	putative translation initiation factor	tlo	gi|297597774	9.101	1	18	309	326	GUGCUCUCUCUCUUCUGU	GAAGAGGAGAGAGAGCGC	Cleavage	protein synthesis
MIR164a	Contig_14853	3	up	Putative ubiquitin-conjugating enzyme	tlo	gi|115450403	11.219	1	18	270	287	GGUGGAGAAGAAGGGCAC	UUGCCCUUUUUUUUUACC	Cleavage	protein degradation
MIR395b	Contig_6752	3	up	putative UDP-glucuronic acid/UDP-N-acetylgalactosamine dual transporter	tlo	gi|115466842	22.068	1	18	505	522	GAGUUCCCCCAAACACUU	AAGAGAAUGGGGGAACUC	Cleavage	transport
MIR157d	Contig_9274	2	up	Putative vacuolar protein sorting-associated protein 13A	tlo	gi|473837337	12.636	1	18	2292	2309	GAUGACAGAAGCAUAGAG	CUUGAUGCUUCUGUUAUC	Cleavage	not assigned unknown
MIR156d	Contig_29156	2.5	up	putative vesicle-associated membrane protein	tlo	gi|22324961	17.247	1	20	246	265	GCUGACAGAAAGAGGAGUGA	UGAUUCUUCUAUUUGUCAGC	Translation	not assigned unknown
MIR160g	Contig_31542	2.5	up	Putative white-brown complex-30-like protein	tlo	gi|475550460	16.537	1	18	892	909	GAUGGCAUACAGGGAGCC	AGUUCCUUGUAUGCCAUU	Cleavage	transport
MIR156k:n:o	Contig_7720	2.5	up	Putative WRKY transcription factor 39	tlo	gi|475601951	20.816	1	20	89	108	GUGCUCACUCUCUUCUGUCA	UAACAUAUGAGGGUGAGCAC	Cleavage	RNA regulation of transcription
MIR156c	Contig_13019	3	up	Putative xyloglucan endotransglucosylase/hydrolase protein 28	tlo	gi|475504765	20.762	1	19	168	186	GUGCUCUCUCUCUUCUGUC	GACAGGGGGGAGAGAGUAG	Cleavage	cell wall modification
MIR408:b	Contig_1220	3	up	pyrophosphate-energized vacuolar membrane proton pump-like	tlo	gi|514761070	20.901	1	18	549	566	AGCCAGGGAAGAGGCAGU	UCUUCCUCUUCCUUGGUU	Cleavage	transport
MIR408:b	Contig_3363	2.5	up	pyrophosphate-energized vacuolar membrane proton pump-like isoform X1	tlo	gi|514708927	21.711	1	21	69	89	AGCCAGGGAAGAGGCAGUGCA	UGAUCUUCCUCUUCCUUGGCU	Cleavage	transport
MIR408:b	Contig_22781	3	up	rac-like GTP-binding protein 2-like	tlo	gi|357128783	16.684	1	21	1091	1111	AGCCAGGGAAGAGGCAGUGCA	UGAACUGACUUUUAUCUGGCU	Cleavage	signalling
MIR156k:n:o	Contig_28479	3	up	Rad1-like protein	tlo	gi|11875164	24.655	1	18	232	249	GUGCUCACUCUCUUCUGU	GUAGAGGAGAGUGGGUGC	Cleavage	not assigned unknown
MIR156f	Contig_7969	3	up	ras-related protein RABA5a-like	tlo	gi|514736535	19.497	1	19	411	429	UGUGCUCUCUCUCUUCUGU	AUAGAACAGAGAGGGUGCA	Cleavage	signalling
MIR166d:g:l:a	Contig_14632	2.5	up	receptor-like protein kinase HERK 1-like	tlo	gi|514743104	20.288	1	19	2364	2382	CCUCGAGCCAGACAACAUU	GGUGUUGUUUUGCUUGAGG	Translation	protein postranslational modification
MIR169e_1	Contig_2221	3	up	receptor-like protein kinase HSL1-like	tlo	gi|357129166	22.916	1	19	2175	2193	GCUAGCCAAGGAGACUGCC	GGCAGUCGUUUUGGUUGGC	Cleavage	signalling
MIR408_2	Contig_3209	2.5	up	receptor-like protein kinase HSL1-like isoform X1	tlo	gi|514785173	17.087	1	21	88	108	GCCAGGGAAGAGGCAGUGCAG	UUCCAUUGCCUUGUCCUUGGC	Translation	signalling
MIR408_2	Contig_13818	3	up	regulatory protein NPR3-like	tlo	gi|514814913	13.045	1	19	1237	1255	GCCAGGGAAGAGGCAGUGC	GCAUUGCUUCUUUCCUGAC	Cleavage	cell organisation
MIR398:b	Contig_28763	2.5	up	replication protein A 70 kDa DNA-binding subunit-like	tlo	gi|357120348	20.583	1	18	1617	1634	CGGGGGCGACCUGAGAAC	GUUCUGAGGUUGCCCUUG	Cleavage	DNA synthesis/chromatin structure
MIR164a	Contig_24106	2.5	up	reticuline oxidase-like	tlo	gi|514798959	23.306	1	18	323	340	GGUGGAGAAGAAGGGCAC	GUGCUCUUCUUCUCCGGC	Cleavage	misc
MIR168_1	Contig_9862	1.5	up	reticulon-like protein B21-like	tlo	gi|514794847	17.516	1	20	285	304	AUUCACUUGGUGCAAGGCGG	CAGCCCUGCACCAAGUGGAU	Cleavage	not assigned no ontology
MIR171f	Contig_7915	3	up	retinoblastoma-related protein 2-like	tlo	gi|514809133	21.641	1	21	2005	2025	GGGUGAUAUUGGUUCGGCUCA	UUGGCUGAACCAAUGCCAUCC	Cleavage	cell division
MIR168_1	Contig_23204	2.5	up	retinoblastoma-related protein 3-like isoform X1	tlo	gi|514798199	13.539	1	18	202	219	AUUCACUUGGUGCAAGGC	GCCUUUCCUCAAGUGAAU	Translation	cell division
MIR160h	Contig_1830	3	up	retrotransposon protein, putative, Ty3-gypsy sub-class	tlo	gi|62701716	10.075	1	18	853	870	AAUGGCAUACAGGGAGCC	CAUUCCUUGUAUGCCAUU	Cleavage	not assigned unknown
MIR398:b	Contig_76069	3	up	rho guanine nucleotide exchange factor 8-like	tlo	gi|357131007	13.501	1	18	457	474	CGGGGGCGACCUGAGAAC	GUUUUCACGUCGCACCCG	Translation	not assigned unknown
MIR171c	Contig_2429	3	up	Ribonuclease J	tlo	gi|475554909	23.463	1	19	2448	2466	GAUUGAACCGCACCAAUAU	AAAUUGGUGUGGUUGAAUC	Cleavage	development
MIR162:a:b	Contig_1532	2	up	ribonuclease UK114-like	tlo	gi|514734148	14.603	1	18	1875	1892	CUGGAUGCAGAGGUUUAU	AUAAACCUUGGUAUCCAG	Translation	RNA processing
MIR171f	Contig_25825	3	up	ribonucleoside-diphosphate reductase large subunit-like	tlo	gi|357137493	15.273	1	19	162	180	GGGUGAUAUUGGUUCGGCU	AGCAGAUUCAAUAUCAUCC	Cleavage	nucleotide metabolism
MIR171f	Contig_37566	3	up	ribosomal protein L27	tlo	gi|413968564	20.821	1	18	206	223	GGGUGAUAUUGGUUCGGC	GCCGGACUGGUAUCGCUC	Cleavage	protein synthesis
MIR159a_2	Contig_716	3	up	ribosomal protein S10p/S20e	tlo	gi|162460912	11.975	1	18	663	680	UCAUUGGAAUGAUAGGAG	CUCCUUUCAUUUUAAUGU	Cleavage	protein synthesis
MIR390a:b	Contig_19430	2.5	up	ribosomal protein S3	tlo	gi|307697311	10.077	1	19	599	617	UGGAGCUCAGGAUAGAUAG	CUAUUUAUUCUGACCUCCA	Cleavage	protein synthesis
MIR172b	Contig_27505	3	up	ribosomal protein-like	tlo	gi|50252818	10.049	1	18	258	275	GUGAAUCUUGAUGAUGCU	AUCAUCAUCAAUGUUCAC	Cleavage	not assigned unknown
MIR1128	Contig_1699	2.5	up	ribosome biogenesis protein BOP1 homolog	tlo	gi|514795797	22.02	1	21	315	335	UUUGGGACGGAGGGAGUAGUA	UGUUAUUCCCUCCAUCCCAAU	Cleavage	development
MIR164a	Contig_7251	3	up	ribosome biogenesis protein BRX1 homolog	tlo	gi|357149857	14.896	1	21	381	401	GGUGGAGAAGAAGGGCACAUG	CAUGUGUUUGUCUUCUCCAUC	Cleavage	protein synthesis
MIR156c	Contig_11627	2.5	up	RINT1-like protein-like	tlo	gi|357138123	18.396	1	20	1230	1249	GUGCUCUCUCUCUUCUGUCA	UCACAGAAGACAGAGAGAAC	Translation	not assigned no ontology
MIR164b	Contig_1735	1.5	up	RNA polymerase II transcriptional coactivator KIWI-like	tlo	gi|514713670	13.426	1	18	564	581	GGUGGAGAAGAUGGGCAC	GUGCCCAUCUCCUUCACC	Cleavage	not assigned unknown
MIR162:a:b	Contig_12685	3	up	RNA-binding protein NOB1-like	tlo	gi|357138448	13.234	1	20	1563	1582	CUGGAUGCAGAGGUUUAUCG	CCAUAAACCUCAGCUUCUAG	Translation	not assigned unknown
MIR168_1	Contig_5403	2.5	up	scarecrow-like protein 1-like	tlo	gi|357126197	19.396	1	18	684	701	AUUCACUUGGUGCAAGGC	GCGUUGCAUCCAGUGAAU	Cleavage	RNA regulation of transcription
MIR171c	Contig_10413	2.5	up	scarecrow-like protein 27-like	tlo	gi|514715954	19.068	1	21	1367	1387	GAUUGAACCGCACCAAUAUCU	AGAUAUUGGCGCGGCUCAAUC	Cleavage	RNA regulation of transcription
MIR157d	Contig_19205	3	up	scarecrow-like protein 28-like	tlo	gi|514759861	8.645	1	18	293	310	GAUGACAGAAGCAUAGAG	CUCUGUUUUUUUGUUAUC	Cleavage	not assigned unknown
MIR171c	Contig_11392	3	up	SCAR-like protein 1-like isoform X1	tlo	gi|514812978	22.644	1	19	1101	1119	GAUUGAACCGCACCAAUAU	AUUUUGGUGCUCUUCAAUC	Translation	cell organisation
MIR528a:b	Contig_21416	2.5	up	secologanin synthase-like isoform X1	tlo	gi|514778945	14.173	1	18	577	594	AAUGGAAGAGGCAGGCAC	UUGCCUGCUUUUUCCGUU	Cleavage	misc
MIR1128	Contig_90555	3	up	sentrin/sumo-specific protease, senp8, putative	tlo	gi|255582971	18.156	1	21	821	841	UUUGGGACGGAGGGAGUAGUA	UGCUACUCCAUCCGUCACAGA	Cleavage	protein degradation
MIR164b	Contig_24468	2.5	up	sericin 1-like	tlo	gi|514796896	24.922	1	18	165	182	GGUGGAGAAGAUGGGCAC	GUGCUCAUCUGCUUCAUC	Cleavage	RNA regulation of transcription
MIR171c	Contig_97293	3	up	Serine carboxypeptidase 3	tlo	gi|475524097	18.972	1	21	409	429	GAUUGAACCGCACCAAUAUCU	AGGUAUUAGUACGGUUCAGUU	Translation	protein degradation
MIR390a:b	Contig_96520	3	up	serine carboxypeptidase 3-like	tlo	gi|357138446	22.567	1	21	254	274	UGGAGCUCAGGAUAGAUAGCG	UGGUAUGUACUUUGAGCUCCA	Cleavage	protein degradation
MIR1432	Contig_61858	3	up	serine carboxypeptidase-like	tlo	gi|357116915	20.389	1	19	1615	1633	GUCGGUGUCAUCUCUCCUG	CAAGGGAGAUGACAUUGGC	Cleavage	protein degradation
MIR393b:a:c	Contig_106885	3	up	serine palmitoyltransferase 1-like	tlo	gi|357113084	14.455	1	18	89	106	AGAUCAAUGCGAUCCCUU	AAUGGAUCGCGUUGAUAU	Cleavage	not assigned unknown
MIR1128	Contig_49231	0.5	up	serine protease HTRA1B-like	tlo	gi|514739465	13.863	1	18	252	269	UUUGGGACGGAGGGAGUA	UACUCCCUCCGUCUCAAA	Cleavage	not assigned unknown
MIR164c:h	Contig_130	3	up	serine/threonine protein phosphatase 2A 59 kDa regulatory subunit B' eta isoform-like	tlo	gi|357144521	12.487	1	19	2554	2572	GAUGGAGAAGAAGGGCACA	UGUGUUUUUCUUUUUUAUC	Cleavage	protein postranslational modification
MIR171c	Contig_426	3	up	Serine/threonine protein phosphatase PP2A-4 catalytic subunit, putative, expressed	tlo	gi|115450967	17.212	1	21	777	797	GAUUGAACCGCACCAAUAUCU	AUAUAUCGGAGCAGUUCAAUC	Translation	protein postranslational modification
MIR1128	Contig_78051	1	up	Serine/threonine-protein kinase fray2	tlo	gi|474313452	13.245	1	18	363	380	UUUGGGACGGAGGGAGUA	UACUCCAUCCGUCCCAAA	Cleavage	not assigned unknown
MIR172b	Contig_2082	3	up	serine/threonine-protein kinase TOR-like	tlo	gi|514751422	23.537	1	20	296	315	GUGAAUCUUGAUGAUGCUAC	GAAGCAUUUUUAAGGUUCAU	Cleavage	development
MIR167c	Contig_14334	2.5	up	serine/threonine-protein phosphatase PP1 isozyme 9-like	tlo	gi|514804384	21.666	1	22	390	411	GCAGAUCAUGCUGGCAGCUUCA	UCAAGCUGUCGGCAUGAGCUGC	Cleavage	protein postranslational modification
MIR528	Contig_16524	3	up	serine-threonine kinase receptor-associated protein-like	tlo	gi|514708328	20.807	1	19	1378	1396	CUCCUCUGCAUGCCCCUUC	GGAUGGGCAAGCAGAGGGG	Translation	development
MIR159a_2	Contig_88899	2.5	up	shaggy-related protein kinase 3	tlo	gi|33591208	17.059	1	18	24	41	UCAUUGGAAUGAUAGGAG	AUUCUAUUAUUCCAAUGG	Cleavage	protein postranslational modification
MIR156k:n:o	Contig_1586	2.5	up	sodium/hydrogen exchanger 2-like	tlo	gi|514736940	18.657	1	18	312	329	GUGCUCACUCUCUUCUGU	AUGGAGGACAGUGAGCAC	Translation	transport
MIR1436	Contig_38551	2	up	solute carrier family 35 member F1-like isoform 1	tlo	gi|357159368	21.32	1	18	467	484	ACUCCCUCCGUCCCAUAA	GAAUGGGACGGAGGGAGU	Cleavage	not assigned unknown
MIR1128	Contig_15052	3	up	spermatogenesis-associated protein 20-like	tlo	gi|357131648	9.527	1	21	1457	1477	UUUGGGACGGAGGGAGUAGUA	UGCUACUUCCUCAUUCUCAAA	Translation	not assigned unknown
MIR157d	Contig_76275	3	up	sphinganine C(4)-monooxygenase 2-like isoform 1	tlo	gi|460364969	23.52	1	19	329	347	GAUGACAGAAGCAUAGAGA	UCCCUGUGCUUCUGUCAGC	Cleavage	not assigned unknown
MIR394c	Contig_19888	3	up	sphingoid long-chain bases kinase 1-like isoform X2	tlo	gi|514815709	12.171	1	22	45	66	AUGGAGGUGGACAGAAUGCCAA	UUGCCGUGCUGUCUGUCUCCAU	Cleavage	lipid metabolism
MIR156c	Contig_10275	0	up	squamosa promoter-binding-like protein 17-like	tlo	gi|514731493	17.36	1	21	710	730	GUGCUCUCUCUCUUCUGUCAA	UUGACAGAAGAGAGAGAGCAC	Cleavage	development
MIR157d	Contig_18665	3	up	squamosa promoter-binding-like protein 18-like isoform X1	tlo	gi|514731860	23.025	1	21	118	137	GAUGACAGAAGCAUAGAGAGC	GCUCUCUCU-CUUCUGUCAUC	Cleavage	RNA regulation of transcription
MIR159a_2	Contig_31072	3	up	stromal cell-derived factor 2-like protein-like	tlo	gi|460380383	20.346	1	20	226	245	UCAUUGGAAUGAUAGGAGCU	GGCUCUCAACAUUCCAAUGG	Cleavage	not assigned unknown
MIR528a:b	Contig_8844	2.5	up	structural maintenance of chromosomes protein 5-like	tlo	gi|357132304	12.085	1	20	855	874	AAUGGAAGAGGCAGGCACAG	UUUUGGCUGCUUCUUCCAUU	Cleavage	cell division
MIR172h:i:j	Contig_914	2	up	sucrose synthase 2-like	tlo	gi|514818769	19.801	1	19	4106	4124	UGUGAAUCUUGAUGCUGCU	AGCAGCAUUACGAUUUACA	Translation	major CHO metabolism
MIR172h:i:j	Contig_11441	3	up	sugar transport protein 13-like	tlo	gi|514820983	20.467	1	21	30	50	UGUGAAUCUUGAUGCUGCUGC	GUGUGAGCAUCAAUAUUCACA	Cleavage	transport
MIR171c	Contig_18974	2	up	synaptic vesicle 2-related protein-like	tlo	gi|357120730	15.241	1	18	250	267	GAUUGAACCGCACCAAUA	UUUUGGUGCAGUUCAAUC	Translation	transport
MIR167e:f:b	Contig_82577	2.5	up	TAT-binding protein homolog	tlo	gi|2982331	21.175	1	18	428	445	AAGAUCAUGCUGGCAGCU	AGUUGCCAUGAUGAUCUU	Translation	protein degradation
MIR171f	Contig_3552	3	up	TAT-binding-like protein	tlo	gi|475536782	17.97	1	20	1135	1154	GGGUGAUAUUGGUUCGGCUC	GACCCGAAUCAAGAUCAUCC	Cleavage	protein degradation
MIR156k:n:o	Contig_34201	3	up	T-complex protein 1 subunit theta-like	tlo	gi|357156361	21.272	1	18	270	287	GUGCUCACUCUCUUCUGU	CGAGAAGAGAGUGAGCAG	Cleavage	protein folding
MIR1128	Contig_13123	1.5	up	ternary complex factor MIP1-like	tlo	gi|115469812	12.023	1	18	1667	1684	UUUGGGACGGAGGGAGUA	UACUCCCUCCGUUUUAAA	Cleavage	stress biotic
MIR171e	Contig_8206	2.5	up	tetraspanin-4-like	tlo	gi|514743246	24.782	1	20	407	426	UCUGAGUGAGCCGAGCCAAC	GGUGGUGAGGCUCACUCAGA	Cleavage	development
MIR9774	Contig_21811	3	up	tetratricopeptide repeat protein 33-like	tlo	gi|514713674	19.951	1	22	428	449	GACAGAAAUACCCAAUAUCUUG	UGGCAGAUUGGGAAUUUCUGUG	Translation	not assigned unknown
MIR1128	Contig_41129	3	up	tetratricopeptide repeat protein 38-like	tlo	gi|514814715	6.579	1	21	471	491	UUUGGGACGGAGGGAGUAGUA	UAUUACUCCCUCCGUUUUUAA	Cleavage	not assigned unknown
MIR159a_2	Contig_22922	3	up	TMK	tlo	gi|1707642	16.212	1	19	1038	1056	UCAUUGGAAUGAUAGGAGC	GCUUCUUCCAUUCCAAUGG	Cleavage	protein postranslational modification
MIR164a	Contig_507	2.5	up	tobamovirus multiplication-like protein	tlo	gi|226492000	11.455	1	18	506	523	GGUGGAGAAGAAGGGCAC	UUGCUCUUUUUCUCCACU	Cleavage	stress biotic
MIR408_2	Contig_20356	2	up	transcription factor bHLH30-like	tlo	gi|514777120	14.58	1	18	139	156	GCCAGGGAAGAGGCAGUG	CACUGCUUCGUCCCUGGU	Translation	not assigned unknown
MIR156c	Contig_19764	3	up	transcription factor E2FB-like	tlo	gi|514800143	15.514	1	18	2080	2097	GUGCUCUCUCUCUUCUGU	GAAGAAGGGAGAGAGUAC	Cleavage	RNA regulation of transcription
MIR319a-d:f:h	Contig_23175	2	up	transcription factor GAMYB-like	tlo	gi|514766168	21.455	1	21	6	26	AGGGAGCUCCCUUCAGUCCAA	UUGGACUGAAGGGAGCUCUGU	Cleavage	RNA regulation of transcription
MIR444a	Contig_12807	2.5	up	transcription factor GTE10-like	tlo	gi|357144539	11.659	1	18	431	448	UAUGCAGUUGCCACCUCU	ACAGGAGGUAACUGCAUA	Cleavage	RNA regulation of transcription
MIR167h	Contig_33901	2.5	up	transcription factor HY5-like isoform X2	tlo	gi|514776045	17.107	1	18	658	675	GAUGAAACUACAGCAUGA	UUGUGCUGUAGUUUUAUG	Cleavage	RNA regulation of transcription
MIR444a	Contig_11261	3	up	transcription factor RF2b-like	tlo	gi|514737114	22.957	1	18	611	628	UAUGCAGUUGCCACCUCU	UGAGGUGGCAGCUGAAUA	Cleavage	RNA regulation of transcription
MIR164f	Contig_27772	2.5	up	transcription factor TGA1-like	tlo	gi|357139689	23.441	1	21	18	38	GUUGGAGAAGGAGCGCACGUG	UGUGUGAGCUCCUGCUCCAGC	Cleavage	RNA regulation of transcription
MIR167h	Contig_63591	3	up	transcription factor UNE10-like isoform X1	tlo	gi|514817937	19.58	1	18	488	505	GAUGAAACUACAGCAUGA	GCAUGUUGUAGUUUAAUC	Cleavage	RNA regulation of transcription
MIR168:a	Contig_190	2.5	up	transcription initiation factor TFIID subunit 10-like	tlo	gi|514730222	19.977	1	20	395	414	GUCCCGAUCUGCACCAAGCG	CACUUGGUGCAGGUUGGGUC	Cleavage	not assigned unknown
MIR164a	Contig_12628	2.5	up	transcription initiation factor TFIID subunit 2-like	tlo	gi|514729795	4.725	1	18	1208	1225	GGUGGAGAAGAAGGGCAC	UUGUCCUUCUUCUUCGCC	Cleavage	not assigned no ontology
MIR160a:b	Contig_12150	3	up	transcription initiation factor TFIID subunit 6-like	tlo	gi|357157836	23.493	1	20	840	859	CAUGCUUGGCUCCUUGCACG	CAUGCAAGGAGCCACGGAUG	Cleavage	not assigned unknown
MIR156h	Contig_14388	2.5	up	transcriptional corepressor LEUNIG-like isoform X2	tlo	gi|514719828	14.592	1	20	383	402	GAUGACAGAAAGAGCAGUGA	UUACUGUUGUUUCUGUUAUU	Cleavage	development
MIR159a_2	Contig_5824	2.5	up	transport inhibitor response 1-like protein Os05g0150500-like	tlo	gi|514742958	11.892	1	18	3365	3382	UCAUUGGAAUGAUAGGAG	AUCCUAUCAUUUUAAUGG	Cleavage	hormone metabolism
MIR164a	Contig_31054	3	up	transposon protein, putative, Mutator sub-class, expressed	tlo	gi|115489412	16.692	1	20	1032	1051	GGUGGAGAAGAAGGGCACAU	GUGUGCCCACUUUCUCCAUC	Translation	RNA regulation of transcription
MIR319b	Contig_6183	2	up	transposon protein, putative, unclassified, expressed	tlo	gi|115487460	21.682	1	18	2940	2957	AGGGAGCACCCUUCAGUC	GUUUGGAGGGUGCUCCCU	Cleavage	signalling
MIR172b	Contig_37362	3	up	triacylglycerol lipase 2-like	tlo	gi|357123769	19.263	1	18	817	834	GUGAAUCUUGAUGAUGCU	AGCAUAAUCAAGGUUCCC	Cleavage	lipid metabolism
MIR168_1	Contig_20691	2.5	up	trigger factor-like protein TIG-like	tlo	gi|514763616	23.775	1	18	773	790	AUUCACUUGGUGCAAGGC	GCUUUCCAGCAAGUGAAU	Translation	protein folding
MIR1128	Contig_10210	0.5	up	trinucleotide repeat-containing gene 18 protein-like	tlo	gi|514802919	24.259	1	21	220	240	UUUGGGACGGAGGGAGUAGUA	UACUACUCCCUUCGUCCCAAA	Cleavage	signalling
MIR444a	Contig_21959	2	up	trmH family tRNA/rRNA methyltransferase	tlo	gi|226492595	16.618	1	20	679	698	UAUGCAGUUGCCACCUCUAG	CAAGAUGUGGCACCUGCAUA	Cleavage	not assigned no ontology
MIR162:a:b	Contig_21468	3	up	tRNA pseudouridine synthase family protein, putative, expressed	tlo	gi|115487730	13.041	1	18	364	381	CUGGAUGCAGAGGUUUAU	AUGAACCCCUGCAUCCGU	Translation	protein aa activation
MIR164c:h	Contig_6465	3	up	type II intron maturase-like	tlo	gi|115469072	15.881	1	21	938	957	GAUGGAGAAGAAGGGCACAUG	CAUGUGCUCUU-UUCUUCAUC	Translation	DNA synthesis/chromatin structure
MIR319g:l	Contig_10021	2.5	up	tyrosine-sulfated glycopeptide receptor 1-like	tlo	gi|514709554	13.615	1	18	1658	1675	GAAGGAGCUCCCUUCAGU	AGUGAAAGGAGCUCUUUC	Cleavage	signalling
MIR164a	Contig_105249	1.5	up	U3 small nucleolar ribonucleoprotein protein IMP3-like	tlo	gi|470136852	11.22	1	19	375	393	GGUGGAGAAGAAGGGCACA	UGUGACCUUCUUCUCCACU	Cleavage	protein synthesis
MIR394c	Contig_3778	2.5	up	U4/U6.U5 tri-snRNP-associated protein 1-like isoform X1	tlo	gi|514803905	11.768	1	22	2300	2321	AUGGAGGUGGACAGAAUGCCAA	UGGGCAUUCUGACCCCCUUCAU	Translation	development
MIR408:b	Contig_1229	3	up	ubiquitin carboxyl-terminal hydrolase 23-like	tlo	gi|514760934	23.758	1	21	911	932	AGCCAGGGAAG-AGGCAGUGCA	UGUUUUGUCUUCUUCCCUGGCU	Cleavage	protein degradation
MIR157d	Contig_11998	3	up	ubiquitin carboxyl-terminal hydrolase 25-like	tlo	gi|357133052	22.41	1	18	1475	1492	GAUGACAGAAGCAUAGAG	CUCUGAGCUUCGGUCAUC	Cleavage	protein degradation
MIR171e	Contig_4574	2.5	up	ubiquitin domain-containing protein 2-like	tlo	gi|502089768	18.471	1	20	535	553	UCUGAGUGAGCCGAGCCAAC	GUUGG-UCGGUUCACUCAGA	Cleavage	not assigned unknown
MIR167h	Contig_21491	3	up	U-box domain-containing protein 41-like	tlo	gi|357147804	18.604	1	18	441	458	GAUGAAACUACAGCAUGA	UCUUGCUGUGCUUUCGUC	Cleavage	not assigned unknown
MIR156h	Contig_1734	3	up	U-box domain-containing protein 43-like	tlo	gi|514787064	18.218	1	20	319	338	GAUGACAGAAAGAGCAGUGA	UUGCUGCACAUUCUGUCGUC	Translation	protein degradation
MIR5141	Contig_32523	2.5	up	U-box domain-containing protein 6-like isoform X1	tlo	gi|514763915	17.217	1	19	2144	2162	UUAUCUGUCAGUCGCGUCG	CGACGCGACCAGCAGAUAA	Translation	protein degradation
MIR408:b	Contig_32995	2.5	up	U-box domain-containing protein 9-like	tlo	gi|357162920	19.603	1	19	671	689	AGCCAGGGAAGAGGCAGUG	UGCUGCAUCUUUCUUGGCU	Cleavage	protein degradation
MIR156d	Contig_350	2.5	up	UDP-glucuronic acid decarboxylase 2-like	tlo	gi|514751334	20.892	1	21	1176	1196	GCUGACAGAAAGAGGAGUGAG	CAUACUUUUUUUUUUGUCAGU	Cleavage	cell wall precursor synthesis
MIR1436	Contig_23842	2.5	up	uncharacterized 38.1 kDa protein-like	tlo	gi|514775723	11.364	1	21	20	40	ACUCCCUCCGUCCCAUAAUGU	AUAUUAUGGGACCGAGGAAGU	Translation	not assigned no ontology
MIR394c	Contig_22354	2.5	up	uncharacterized aarF domain-containing protein kinase 1-like	tlo	gi|357156489	14.138	1	22	1007	1028	AUGGAGGUGGACAGAAUGCCAA	UAGUCAUUAUGUCUAUCUUCAU	Cleavage	not assigned no ontology
MIR164b	Contig_16046	2.5	up	uncharacterized calcium-binding protein At1g02270-like isoform X3	tlo	gi|514817113	16.324	1	19	3	21	GGUGGAGAAGAUGGGCACA	UGUGUGCAUCUUCUUCACU	Cleavage	signalling
MIR394c	Contig_10333	3	up	uncharacterized membrane protein At1g16860-like	tlo	gi|514803698	13.473	1	22	965	986	AUGGAGGUGGACAGAAUGCCAA	UUCACAUACUGUCCAUCUCUAG	Cleavage	protein degradation
MIR408_2	Contig_4673	2.5	up	uncharacterized membrane protein YLR241W-like	tlo	gi|514745851	10.945	1	20	907	926	GCCAGGGAAGAGGCAGUGCA	UCCAUUGCCUCUUCUCUGUC	Cleavage	stress abiotic
MIR169p	Contig_84627	3	up	Urophorphyrin methylase 1 isoform 1	tlo	gi|508704857	18.653	1	18	250	267	CCGGCAAGUUUGUCCUUG	AAGGGACGAGCUUGUCGG	Cleavage	tetrapyrrole synthesis
MIR528	Contig_15116	2.5	up	uvrB/uvrC motif family protein	tlo	gi|195645834	15.617	1	18	470	487	CUCCUCUGCAUGCCCCUU	AAUGGGCAUGCAGAAGAG	Cleavage	not assigned unknown
MIR169r	Contig_63	2.5	up	vacuolar protein sorting-associated protein 18 homolog	tlo	gi|357139681	20.024	1	19	633	651	UGUAGCCAAGGACAACUUG	CAGCUUGUGCUUGGCUACA	Translation	protein targeting
MIR1128	Contig_13904	0.5	up	vacuolar protein sorting-associated protein 32 homolog 2-like	tlo	gi|514778720	7.68	1	18	349	366	UUUGGGACGGAGGGAGUA	UACUCCCUUCGUCCCAAA	Cleavage	RNA regulation of transcription
MIR157a:b:c:f	Contig_23795	2.5	up	Vacuolar-sorting receptor 1	tlo	gi|473968472	23.702	1	18	296	313	GUGCUCUCUAUCUUCUGU	AUACUAGAUAGAGAGCAC	Cleavage	not assigned unknown
MIR164f	Contig_12644	3	up	vacuolar-sorting receptor 1-like	tlo	gi|357121475	16.089	1	20	23	42	GUUGGAGAAGGAGCGCACGU	GCGUAUGCUCCUGCUCCAGC	Cleavage	protein targeting
MIR172b	Contig_3599	3	up	vacuolar-sorting receptor 6-like isoform X1	tlo	gi|514764927	13.703	1	18	3213	3230	GUGAAUCUUGAUGAUGCU	AGGAUUAUCAAAAUUCAC	Cleavage	protein targeting
MIR156c	Contig_16189	2.5	up	vacuole membrane protein 1-like	tlo	gi|357122391	24.314	1	19	401	419	GUGCUCUCUCUCUUCUGUC	GACGAGGGAGAGAGAGCAC	Cleavage	not assigned unknown
MIR162:a:b	Contig_35881	3	up	vesicle-associated protein 2-1-like	tlo	gi|357136817	22.549	1	20	144	163	CUGGAUGCAGAGGUUUAUCG	UGAUAGACCUUUGUAUCUAU	Cleavage	cell vesicle transport
MIR528	Contig_18467	2.5	up	VIN3-like protein 1-like	tlo	gi|514753726	20.046	1	18	1848	1865	CUCCUCUGCAUGCCCCUU	GAAGGGCAUGUAGGGGAG	Cleavage	development
MIR168:a	Contig_15575	3	up	wall-associated receptor kinase 1-like	tlo	gi|514824888	14.694	1	18	1943	1960	GUCCCGAUCUGCACCAAG	CUUGGUGAAGAUCUGGAU	Translation	signalling
MIR168_1	Contig_7188	2.5	up	WD repeat-containing protein 44-like isoform X1	tlo	gi|514802842	18.356	1	18	1864	1881	AUUCACUUGGUGCAAGGC	GCAUUGCAACAAGUGGAU	Translation	not assigned no ontology
MIR398:b	Contig_19199	2.5	up	WD repeat-containing protein 5-like	tlo	gi|514735173	23.27	1	18	506	523	CGGGGGCGACCUGAGAAC	GCUCGCAGGUCGCCUCCG	Cleavage	development
MIR169p	Contig_4490	2	up	WD repeat-containing protein 61-like	tlo	gi|357155876	21.002	1	18	944	961	CCGGCAAGUUUGUCCUUG	AAAGGACAAACUUGCCGC	Cleavage	not assigned no ontology
MIR164b	Contig_1403	3	up	WD-40 repeat family protein, putative, expressed	tlo	gi|297722553	11.387	1	19	2159	2177	GGUGGAGAAGAUGGGCACA	UCUUCCCAUCUUCUUCAUC	Cleavage	not assigned no ontology
MIR528	Contig_15287	3	up	WPP domain-associated protein-like isoform X1	tlo	gi|514793936	17.729	1	18	1167	1184	CUCCUCUGCAUGCCCCUU	AAGGGCUAUGCUGAGGAG	Cleavage	cell organisation
MIR167e:f:b	Contig_3855	2.5	up	xylose isomerase-like	tlo	gi|514735109	18.523	1	18	1149	1166	AAGAUCAUGCUGGCAGCU	AGCUGCCAUCAUGAGCUU	Translation	minor CHO metabolism
MIR156c	Contig_14379	2.5	up	xylosyltransferase 1-like	tlo	gi|357157088	14.578	1	19	1448	1466	GUGCUCUCUCUCUUCUGUC	GAAGGAGGAGAGAGAGCGC	Cleavage	misc
MIR408:b	Contig_6369	2.5	up	YT521-B-like family protein	tlo	gi|226532972	10.494	1	19	3705	3723	AGCCAGGGAAGAGGCAGUG	UGCUGUUUCUUGCCUGGCU	Cleavage	not assigned unknown
MIR162:a:b	Contig_2895	3	up	zinc finger AN1 and C2H2 domain-containing stress-associated protein 16-like	tlo	gi|357122431	18.971	1	21	1506	1526	CUGGAUGCAGAGGUUUAUCGA	UCAAUGUCUCUCUGCAUCCAG	Cleavage	RNA regulation of transcription
MIR164f	Contig_13972	3	up	zinc finger CCCH domain-containing protein 33-like	tlo	gi|514743402	12.602	1	19	148	166	GUUGGAGAAGGAGCGCACG	CGCGUGGUCCUUCUCUAAC	Cleavage	not assigned unknown
MIR162:a:b	Contig_9814	3	up	zinc finger protein 622-like	tlo	gi|357123520	14.794	1	20	777	796	CUGGAUGCAGAGGUUUAUCG	CAAUGACCCUUUGCAUCCAU	Cleavage	RNA regulation of transcription
MIR172h:i:j	Contig_3229	2	up	zinc-binding alcohol dehydrogenase domain-containing protein 2-like	tlo	gi|514730798	18.886	1	20	1795	1814	UGUGAAUCUUGAUGCUGCUG	UAACAGCAACAAGAUUCACA	Cleavage	misc
